# Supplementary material for: Distribution of pediatric intensive care beds in Brazil: Regional inequalities and implications for equity in the public health system
Source: PLoS One. 2025 Dec 18;20(12):e0339186. doi: 10.1371/journal.pone.0339186 (PMC12714271; doi:10.1371/journal.pone.0339186)
Supplement: S1 Data — (XLSX) [file pone.0339186.s001.xlsx]

## Sheet: Tabela1
COMPETEN	CNES	CODUFMUN	DESC_MUNICIPIO.NO_MUNICIPIO	DESC_MUNICIPIO.CO_UF	DESC_MUNICIPIO.CO_REGIAO	DESC_REGIAO.NO_REGIAO	COD_CEP	CPF_CNPJ	NIV_DEP	CNPJ_MAN	VINC_SUS	TPGESTAO	DESC_TP_GESTAO.NO_GESTAO	ATIVIDAD	DESC_UNID_ENSINO.NO_ATIVIDADE_ENSINO	TP_UNID	DESC_TP_UNIDADE_ESTAB.NO_ESTAB	TURNO_AT	DESC_TurnosAt.NO_TURNOAT	NAT_JUR	DESC_NATJURC.NO_NATJUR	QTLEITP1	QTLEITP2	QTLEITP3	AP01CV01	AP01CV02	AP01CV03	AP01CV04	AP07CV01	AP07CV02	AP07CV03	AP07CV04	Leitos_CNES.QT_EXIST - 77	Leitos_CNES.QT_CONTR - 77	Leitos_CNES.QT_SUS - 77	Leitos_CNES.QT_NSUS - 77	Leitos_CNES.QT_EXIST - 78	Leitos_CNES.QT_CONTR - 78	Leitos_CNES.QT_SUS - 78	Leitos_CNES.QT_NSUS - 78	Leitos_CNES.QT_EXIST - 79	Leitos_CNES.QT_CONTR - 79	Leitos_CNES.QT_SUS - 79	Leitos_CNES.QT_NSUS - 79		POP GERAL	POP PED (0-14a)	IDH	MORTALIDADE INFANTIL
202307	2000385	120040	RIO BRANCO	12	1	Norte	69900970	04034526000496	3	04034526000143	1	E	ESTADUAL	03	Unidade Auxiliar de Ensino	07	HOSPITAL ESPECIALIZADO	06	ATENDIMENTO TURNOS MANHÃ/TARDE	1023	Órgão Público do Poder Executivo Estadual ou do Distrito Federal	0	9	56	1	0	0	0	1	0	0	0	0	0	0	0	20	0	10	10	0	0	0	0
202307	2012030	130260	MANAUS	13	1	Norte	69083000	04332939000104	1	00000000000000	1	E	ESTADUAL	04	Unidade SEM atividade de Ensino	07	HOSPITAL ESPECIALIZADO	06	ATENDIMENTO TURNOS MANHÃ/TARDE	1023	Órgão Público do Poder Executivo Estadual ou do Distrito Federal	0	0	12	1	0	0	0	0	0	0	0	0	0	0	0	10	0	10	0	0	0	0	0
202307	2012472	130260	MANAUS	13	1	Norte	69065130	00697295004780	3	00697295000105	1	E	ESTADUAL	03	Unidade Auxiliar de Ensino	07	HOSPITAL ESPECIALIZADO	06	ATENDIMENTO TURNOS MANHÃ/TARDE	1023	Órgão Público do Poder Executivo Estadual ou do Distrito Federal	6	0	39	1	0	0	0	0	0	0	0	0	0	0	0	28	0	14	14	0	0	0	0
202307	2017431	130260	MANAUS	13	1	Norte	69065130	00697295006642	3	00697295000105	1	E	ESTADUAL	04	Unidade SEM atividade de Ensino	07	HOSPITAL ESPECIALIZADO	06	ATENDIMENTO TURNOS MANHÃ/TARDE	1023	Órgão Público do Poder Executivo Estadual ou do Distrito Federal	0	0	23	1	0	0	0	0	0	0	0	0	0	0	0	22	0	22	0	0	0	0	0
202307	2017849	130260	MANAUS	13	1	Norte	69020031	00697295007533	3	00697295000105	1	E	ESTADUAL	03	Unidade Auxiliar de Ensino	07	HOSPITAL ESPECIALIZADO	06	ATENDIMENTO TURNOS MANHÃ/TARDE	1023	Órgão Público do Poder Executivo Estadual ou do Distrito Federal	0	0	12	1	0	0	0	0	0	0	0	0	0	0	0	9	0	5	4	0	0	0	0
202307	2018071	130260	MANAUS	13	1	Norte	69036110	00697295007703	3	00697295000105	1	E	ESTADUAL	03	Unidade Auxiliar de Ensino	07	HOSPITAL ESPECIALIZADO	06	ATENDIMENTO TURNOS MANHÃ/TARDE	1023	Órgão Público do Poder Executivo Estadual ou do Distrito Federal	6	0	13	1	0	0	0	0	0	0	0	0	0	0	0	10	0	10	0	0	0	0	0
202307	2018403	130260	MANAUS	13	1	Norte	69097720	00697295007886	3	00697295000105	1	E	ESTADUAL	05	Hospital de Ensino	07	HOSPITAL ESPECIALIZADO	06	ATENDIMENTO TURNOS MANHÃ/TARDE	1023	Órgão Público do Poder Executivo Estadual ou do Distrito Federal	35	56	45	1	0	0	0	0	0	0	0	0	0	0	0	11	0	10	1	0	0	0	0
202307	2493896	110020	PORTO VELHO	11	1	Norte	76821080	04287520000501	3	04287520000188	1	E	ESTADUAL	03	Unidade Auxiliar de Ensino	07	HOSPITAL ESPECIALIZADO	06	ATENDIMENTO TURNOS MANHÃ/TARDE	1023	Órgão Público do Poder Executivo Estadual ou do Distrito Federal	0	33	10	1	0	0	0	1	0	0	0	0	0	0	0	9	0	0	9	0	0	0	0
202307	2019647	160030	MACAPA	16	1	Norte	68900453	23086176000375	3	23086176000103	1	E	ESTADUAL	04	Unidade SEM atividade de Ensino	07	HOSPITAL ESPECIALIZADO	06	ATENDIMENTO TURNOS MANHÃ/TARDE	1023	Órgão Público do Poder Executivo Estadual ou do Distrito Federal	4	0	41	1	0	0	0	0	0	0	0	0	0	0	0	38	0	5	33	0	0	0	0
202307	2702886	211130	SAO LUIS	21	2	Nordeste	65015330	02973240001412	3	02973240000106	1	E	ESTADUAL	04	Unidade SEM atividade de Ensino	07	HOSPITAL ESPECIALIZADO	06	ATENDIMENTO TURNOS MANHÃ/TARDE	1023	Órgão Público do Poder Executivo Estadual ou do Distrito Federal	1	6	90	1	0	0	0	0	0	0	0	0	0	0	0	22	0	20	2	0	0	0	0		1037775	201955	0.768	17.53
202307	5336171	120020	CRUZEIRO DO SUL	12	1	Norte	69980000	04034526002359	3	04034526000143	1	E	ESTADUAL	04	Unidade SEM atividade de Ensino	05	HOSPITAL GERAL	06	ATENDIMENTO TURNOS MANHÃ/TARDE	1023	Órgão Público do Poder Executivo Estadual ou do Distrito Federal	35	43	10	1	0	0	0	1	0	0	0	0	0	0	0	2	0	0	2	0	0	0	0
202307	6599877	110004	CACOAL	11	1	Norte	76961887	04287520001079	3	04287520000188	1	E	ESTADUAL	04	Unidade SEM atividade de Ensino	05	HOSPITAL GERAL	06	ATENDIMENTO TURNOS MANHÃ/TARDE	1023	Órgão Público do Poder Executivo Estadual ou do Distrito Federal	70	32	37	1	0	0	0	1	0	0	0	0	0	0	0	9	0	9	0	0	0	0	0
202307	5169976	130260	MANAUS	13	1	Norte	69088245	00697295009072	3	00697295000105	1	E	ESTADUAL	04	Unidade SEM atividade de Ensino	05	HOSPITAL GERAL	06	ATENDIMENTO TURNOS MANHÃ/TARDE	1023	Órgão Público do Poder Executivo Estadual ou do Distrito Federal	73	118	44	1	0	0	0	0	0	0	0	0	0	0	0	5	0	5	0	0	0	0	0
202307	4001303	110020	PORTO VELHO	11	1	Norte	76821092	04287520000269	3	04287520000188	1	E	ESTADUAL	04	Unidade SEM atividade de Ensino	05	HOSPITAL GERAL	06	ATENDIMENTO TURNOS MANHÃ/TARDE	1023	Órgão Público do Poder Executivo Estadual ou do Distrito Federal	217	85	100	1	0	0	0	0	0	0	0	0	0	0	0	9	0	9	0	0	0	0	0
202307	7088302	210360	COROATA	21	2	Nordeste	65415000	00000000000000	3	02973240000106	1	E	ESTADUAL	04	Unidade SEM atividade de Ensino	05	HOSPITAL GERAL	06	ATENDIMENTO TURNOS MANHÃ/TARDE	1023	Órgão Público do Poder Executivo Estadual ou do Distrito Federal	46	16	45	1	0	0	0	0	0	0	0	0	0	0	0	10	0	10	0	0	0	0	0
202307	2464594	211130	SAO LUIS	21	2	Nordeste	65070220	10978838000108	3	02973240000106	1	E	ESTADUAL	04	Unidade SEM atividade de Ensino	05	HOSPITAL GERAL	04	ATENDIMENTO SOMENTE PELA MANHÃ	1023	Órgão Público do Poder Executivo Estadual ou do Distrito Federal	89	60	63	1	0	0	0	0	0	0	0	0	0	0	0	9	0	9	0	0	0	0	0		1037775	201955	0.768	17.53
202307	2882655	211130	SAO LUIS	21	2	Nordeste	65065470	00000000000000	3	02973240000106	1	E	ESTADUAL	04	Unidade SEM atividade de Ensino	05	HOSPITAL GERAL	06	ATENDIMENTO TURNOS MANHÃ/TARDE	1023	Órgão Público do Poder Executivo Estadual ou do Distrito Federal	68	65	35	1	0	0	0	0	0	0	0	0	0	0	0	10	0	10	0	0	0	0	0		1037775	201955	0.768	17.53
202307	5597501	150060	ALTAMIRA	15	1	Norte	68371970	00000000000000	3	05054929000117	1	E	ESTADUAL	04	Unidade SEM atividade de Ensino	05	HOSPITAL GERAL	06	ATENDIMENTO TURNOS MANHÃ/TARDE	1023	Órgão Público do Poder Executivo Estadual ou do Distrito Federal	31	9	38	1	0	0	0	0	0	0	0	0	0	0	0	5	0	5	0	0	0	0	0		126279	32220	0.665	13.58
202307	3987884	150080	ANANINDEUA	15	1	Norte	67010000	00000000000000	3	05054929000117	1	E	ESTADUAL	01	Unidade Universitária	21	PRONTO SOCORRO ESPECIALIZADO	06	ATENDIMENTO TURNOS MANHÃ/TARDE	1023	Órgão Público do Poder Executivo Estadual ou do Distrito Federal	129	16	45	1	0	0	0	0	0	0	0	0	0	0	0	5	0	5	0	0	0	0	0		478778	94998	0.718	14.49
202307	7871902	150140	BELEM	15	1	Norte	66063005	00000000000000	3	05054929000117	1	E	ESTADUAL	04	Unidade SEM atividade de Ensino	07	HOSPITAL ESPECIALIZADO	06	ATENDIMENTO TURNOS MANHÃ/TARDE	1023	Órgão Público do Poder Executivo Estadual ou do Distrito Federal	0	0	14	1	0	0	0	0	0	0	0	0	0	0	0	10	0	10	0	0	0	0	0		1303403	235164	0.746	14.81
202307	9917322	150140	BELEM	15	1	Norte	66811000	00000000000000	3	05054929000117	1	E	ESTADUAL	04	Unidade SEM atividade de Ensino	05	HOSPITAL GERAL	06	ATENDIMENTO TURNOS MANHÃ/TARDE	1023	Órgão Público do Poder Executivo Estadual ou do Distrito Federal	110	48	120	1	0	0	0	1	0	0	0	0	0	0	0	20	0	20	0	0	0	0	0		1303403	235164	0.746	14.81
202307	6710158	150180	BREVES	15	1	Norte	68800000	00000000000000	3	05054929000117	1	E	ESTADUAL	04	Unidade SEM atividade de Ensino	05	HOSPITAL GERAL	06	ATENDIMENTO TURNOS MANHÃ/TARDE	1023	Órgão Público do Poder Executivo Estadual ou do Distrito Federal	26	10	20	1	0	0	0	0	0	0	0	0	0	0	0	5	0	5	0	0	0	0	0		106968	35312	0.503	15.77
202307	0179817	150360	ITAITUBA	15	1	Norte	68181010	00000000000000	3	05054929000117	1	E	ESTADUAL	04	Unidade SEM atividade de Ensino	05	HOSPITAL GERAL	06	ATENDIMENTO TURNOS MANHÃ/TARDE	1023	Órgão Público do Poder Executivo Estadual ou do Distrito Federal	77	15	49	1	0	0	0	0	0	0	0	0	0	0	0	10	0	10	0	0	0	0	0
202307	5599504	150420	MARABA	15	1	Norte	68506670	00000000000000	3	05054929000117	1	E	ESTADUAL	04	Unidade SEM atividade de Ensino	07	HOSPITAL ESPECIALIZADO	06	ATENDIMENTO TURNOS MANHÃ/TARDE	1023	Órgão Público do Poder Executivo Estadual ou do Distrito Federal	42	15	44	1	0	0	0	1	0	0	0	0	0	0	0	9	0	9	0	0	0	0	0
202307	4190203	150543	OURILANDIA DO NORTE	15	1	Norte	68390000	00000000000000	3	05054929000117	1	E	ESTADUAL	04	Unidade SEM atividade de Ensino	05	HOSPITAL GERAL	06	ATENDIMENTO TURNOS MANHÃ/TARDE	1023	Órgão Público do Poder Executivo Estadual ou do Distrito Federal	36	34	30	1	0	0	0	0	0	0	0	0	0	0	0	10	0	0	10	0	0	0	0
202307	5585422	150680	SANTAREM	15	1	Norte	68020000	00000000000000	3	05054929000117	1	E	ESTADUAL	05	Hospital de Ensino	07	HOSPITAL ESPECIALIZADO	06	ATENDIMENTO TURNOS MANHÃ/TARDE	1023	Órgão Público do Poder Executivo Estadual ou do Distrito Federal	36	45	52	1	0	0	0	1	0	0	0	0	0	0	0	10	0	10	0	0	0	0	0		331942	83746	0.691	16.29
202307	2621614	150810	TUCURUI	15	1	Norte	68455677	05054929006077	1	00000000000000	1	E	ESTADUAL	04	Unidade SEM atividade de Ensino	05	HOSPITAL GERAL	06	ATENDIMENTO TURNOS MANHÃ/TARDE	1023	Órgão Público do Poder Executivo Estadual ou do Distrito Federal	38	44	53	1	0	0	0	1	0	0	0	0	0	0	0	6	0	6	0	0	0	0	0		91306	22619	0.666	12.37
202307	2600536	170210	ARAGUAINA	17	1	Norte	77803130	25053117005395	3	25053117000164	1	E	ESTADUAL	03	Unidade Auxiliar de Ensino	05	HOSPITAL GERAL	06	ATENDIMENTO TURNOS MANHÃ/TARDE	1023	Órgão Público do Poder Executivo Estadual ou do Distrito Federal	148	80	26	1	0	0	0	1	0	0	0	0	0	0	0	1	0	1	0	0	0	0	0		171301	39401	0.752	9.46
202307	2786109	170950	GURUPI	17	1	Norte	77405110	25053117005638	3	25053117000164	1	E	ESTADUAL	04	Unidade SEM atividade de Ensino	05	HOSPITAL GERAL	06	ATENDIMENTO TURNOS MANHÃ/TARDE	1023	Órgão Público do Poder Executivo Estadual ou do Distrito Federal	41	40	34	1	0	0	0	0	0	0	0	0	0	0	0	2	0	2	0	0	0	0	0
202307	2786117	172100	PALMAS	17	1	Norte	77015202	25053117002450	3	25053117000164	1	E	ESTADUAL	03	Unidade Auxiliar de Ensino	05	HOSPITAL GERAL	06	ATENDIMENTO TURNOS MANHÃ/TARDE	1023	Órgão Público do Poder Executivo Estadual ou do Distrito Federal	191	163	79	1	0	0	0	0	0	0	0	0	0	0	0	20	0	8	12	0	0	0	0
202307	2323249	221100	TERESINA	22	2	Nordeste	64001450	06553564009941	3	06553564000138	1	M	MUNICIPAL	03	Unidade Auxiliar de Ensino	07	HOSPITAL ESPECIALIZADO	06	ATENDIMENTO TURNOS MANHÃ/TARDE	1023	Órgão Público do Poder Executivo Estadual ou do Distrito Federal	0	0	21	1	0	0	0	0	0	0	0	0	0	0	0	18	0	18	0	0	0	0	0		866300	170137	0.751	15.48
202307	2479214	230440	FORTALEZA	23	2	Nordeste	60840285	07954571002239	3	07954571000104	1	M	MUNICIPAL	03	Unidade Auxiliar de Ensino	07	HOSPITAL ESPECIALIZADO	06	ATENDIMENTO TURNOS MANHÃ/TARDE	1023	Órgão Público do Poder Executivo Estadual ou do Distrito Federal	62	289	97	1	0	0	0	0	0	0	0	0	0	0	0	17	0	9	8	0	0	0	0
202307	2563681	230440	FORTALEZA	23	2	Nordeste	60410794	07954571003804	3	07954571000104	1	M	MUNICIPAL	03	Unidade Auxiliar de Ensino	07	HOSPITAL ESPECIALIZADO	06	ATENDIMENTO TURNOS MANHÃ/TARDE	1023	Órgão Público do Poder Executivo Estadual ou do Distrito Federal	44	78	73	1	0	0	0	0	0	0	0	0	0	0	0	37	0	37	0	0	0	0	0
202307	2456672	210530	IMPERATRIZ	21	2	Nordeste	65900090	04801613000189	1	00000000000000	1	M	MUNICIPAL	03	Unidade Auxiliar de Ensino	05	HOSPITAL GERAL	06	ATENDIMENTO TURNOS MANHÃ/TARDE	1031	Órgão Público do Poder Executivo Municipal	65	184	43	1	0	0	0	0	0	0	0	0	0	0	0	10	0	10	0	0	0	0	0
202307	2337339	150140	BELEM	15	1	Norte	66050430	00000000000000	3	07917818000112	1	M	MUNICIPAL	04	Unidade SEM atividade de Ensino	05	HOSPITAL GERAL	06	ATENDIMENTO TURNOS MANHÃ/TARDE	1031	Órgão Público do Poder Executivo Municipal	34	115	24	1	0	0	0	0	0	0	0	0	0	0	0	7	0	7	0	0	0	0	0		1303403	235164	0.746	14.81
202307	3663051	170210	ARAGUAINA	17	1	Norte	77818060	49240786000103	3	01830793000139	1	M	MUNICIPAL	04	Unidade SEM atividade de Ensino	07	HOSPITAL ESPECIALIZADO	06	ATENDIMENTO TURNOS MANHÃ/TARDE	1031	Órgão Público do Poder Executivo Municipal	10	6	10	1	0	0	0	0	0	0	0	0	0	0	0	10	0	10	0	0	0	0	0		171301	39401	0.752	9.46
202307	2012677	130260	MANAUS	13	1	Norte	69040010	34570820000130	1	00000000000000	1	E	ESTADUAL	03	Unidade Auxiliar de Ensino	07	HOSPITAL ESPECIALIZADO	06	ATENDIMENTO TURNOS MANHÃ/TARDE	1147	Fundação Pública de Direito Público Estadual ou do Distrito Federal	50	28	15	1	0	0	0	0	0	0	0	0	0	0	0	4	0	4	0	0	0	0	0
202307	2001586	120040	RIO BRANCO	12	1	Norte	69920193	63602940000170	1	00000000000000	1	E	ESTADUAL	01	Unidade Universitária	05	HOSPITAL GERAL	04	ATENDIMENTO SOMENTE PELA MANHÃ	1147	Fundação Pública de Direito Público Estadual ou do Distrito Federal	79	119	26	1	0	0	0	1	0	0	0	0	0	0	0	1	0	1	0	0	0	0	0
202307	2013606	130260	MANAUS	13	1	Norte	69040000	04534053000143	1	00000000000000	1	E	ESTADUAL	05	Hospital de Ensino	05	HOSPITAL GERAL	06	ATENDIMENTO TURNOS MANHÃ/TARDE	1147	Fundação Pública de Direito Público Estadual ou do Distrito Federal	0	48	43	1	0	0	0	1	0	0	0	0	0	0	0	10	0	10	0	0	0	0	0
202307	2333031	150140	BELEM	15	1	Norte	66120330	22980973000177	1	00000000000000	1	E	ESTADUAL	05	Hospital de Ensino	05	HOSPITAL GERAL	06	ATENDIMENTO TURNOS MANHÃ/TARDE	1147	Fundação Pública de Direito Público Estadual ou do Distrito Federal	38	89	55	1	0	0	0	0	0	0	0	0	0	0	0	11	0	11	0	0	0	0	0		1303403	235164	0.746	14.81
202307	2752700	150140	BELEM	15	1	Norte	66050380	04929345000185	1	00000000000000	1	E	ESTADUAL	05	Hospital de Ensino	05	HOSPITAL GERAL	06	ATENDIMENTO TURNOS MANHÃ/TARDE	1147	Fundação Pública de Direito Público Estadual ou do Distrito Federal	40	48	201	1	0	0	0	1	0	0	0	0	0	0	0	30	0	30	0	0	0	0	0		1303403	235164	0.746	14.81
202307	7068336	110020	PORTO VELHO	11	1	Norte	76834899	49150352001607	1	00000000000000	1	E	ESTADUAL	04	Unidade SEM atividade de Ensino	07	HOSPITAL ESPECIALIZADO	06	ATENDIMENTO TURNOS MANHÃ/TARDE	3069	Fundação Privada	18	20	31	1	0	0	0	0	0	0	0	0	0	0	0	4	0	0	4	0	0	0	0
202307	2564238	230190	BARBALHA	23	2	Nordeste	63180000	41343187000456	3	41343187000103	1	M	MUNICIPAL	04	Unidade SEM atividade de Ensino	05	HOSPITAL GERAL	06	ATENDIMENTO TURNOS MANHÃ/TARDE	3069	Fundação Privada	61	62	20	1	1	0	0	0	0	0	0	0	0	0	0	10	0	10	0	0	0	0	0		75033	17247	0.683	12.6
202307	2529149	230440	FORTALEZA	23	2	Nordeste	60025001	07835044000180	1	00000000000000	1	M	MUNICIPAL	03	Unidade Auxiliar de Ensino	05	HOSPITAL GERAL	06	ATENDIMENTO TURNOS MANHÃ/TARDE	1120	Autarquia Municipal	470	86	63	1	0	0	0	0	0	0	0	0	0	0	0	7	0	7	0	0	0	0	0
202307	2320681	140010	BOA VISTA	14	1	Norte	69308160	00000000000000	3	05943030000155	1	M	MUNICIPAL	04	Unidade SEM atividade de Ensino	07	HOSPITAL ESPECIALIZADO	06	ATENDIMENTO TURNOS MANHÃ/TARDE	1244	Município	22	30	21	1	0	0	0	0	0	0	0	0	0	0	0	15	0	10	5	0	0	0	0		413486	108649	0.752	13.9
202307	2332809	150140	BELEM	15	1	Norte	66093908	84154608000160	1	00000000000000	1	M	MUNICIPAL	04	Unidade SEM atividade de Ensino	07	HOSPITAL ESPECIALIZADO	06	ATENDIMENTO TURNOS MANHÃ/TARDE	2062	Sociedade Empresária Limitada	75	118	100	1	1	0	0	0	0	0	0	4	0	0	4	0	0	0	0	0	0	0	0		1303403	235164	0.746	14.81
202307	2515598	110002	ARIQUEMES	11	1	Norte	76870970	07230181000191	1	00000000000000	1	D	DUPLA	04	Unidade SEM atividade de Ensino	05	HOSPITAL GERAL	06	ATENDIMENTO TURNOS MANHÃ/TARDE	2062	Sociedade Empresária Limitada	17	20	33	1	1	0	0	0	0	0	0	0	0	0	0	5	0	0	5	0	0	0	0		96833	21104	0.75	21.26
202307	7808488	110012	JI-PARANA	11	1	Norte	76907614	41413977000380	1	00000000000000	1	D	DUPLA	04	Unidade SEM atividade de Ensino	05	HOSPITAL GERAL	06	ATENDIMENTO TURNOS MANHÃ/TARDE	2062	Sociedade Empresária Limitada	2	25	28	1	1	0	0	0	0	0	0	10	0	0	10	0	0	0	0	0	0	0	0
202307	2017199	130260	MANAUS	13	1	Norte	69020030	04159778000107	1	00000000000000	0	E	ESTADUAL	04	Unidade SEM atividade de Ensino	05	HOSPITAL GERAL	06	ATENDIMENTO TURNOS MANHÃ/TARDE	2062	Sociedade Empresária Limitada	31	40	3	0	1	0	0	0	0	0	0	1	0	0	1	0	0	0	0	0	0	0	0
202307	2018055	130260	MANAUS	13	1	Norte	69025050	04666863000153	1	00000000000000	1	E	ESTADUAL	03	Unidade Auxiliar de Ensino	05	HOSPITAL GERAL	06	ATENDIMENTO TURNOS MANHÃ/TARDE	2062	Sociedade Empresária Limitada	86	45	59	1	1	0	0	0	0	0	0	0	0	0	0	0	0	0	0	5	0	1	4
202307	2531348	210530	IMPERATRIZ	21	2	Nordeste	65903270	06413934000131	1	00000000000000	1	E	ESTADUAL	04	Unidade SEM atividade de Ensino	05	HOSPITAL GERAL	06	ATENDIMENTO TURNOS MANHÃ/TARDE	2062	Sociedade Empresária Limitada	32	45	21	1	0	0	0	0	0	0	0	0	0	0	0	6	0	3	3	0	0	0	0
202307	3008045	210530	IMPERATRIZ	21	2	Nordeste	65901430	07354277000161	1	00000000000000	1	E	ESTADUAL	04	Unidade SEM atividade de Ensino	05	HOSPITAL GERAL	06	ATENDIMENTO TURNOS MANHÃ/TARDE	2062	Sociedade Empresária Limitada	16	6	14	1	1	0	0	0	0	0	0	0	0	0	0	2	0	0	2	0	0	0	0
202307	2308665	211130	SAO LUIS	21	2	Nordeste	65060645	11006293000130	1	00000000000000	0	M	MUNICIPAL	04	Unidade SEM atividade de Ensino	05	HOSPITAL GERAL	06	ATENDIMENTO TURNOS MANHÃ/TARDE	2062	Sociedade Empresária Limitada	82	156	63	0	1	0	0	0	0	0	0	8	0	0	8	0	0	0	0	0	0	0	0		1037775	201955	0.768	17.53
202307	9170111	211130	SAO LUIS	21	2	Nordeste	65065180	23813270000117	1	00000000000000	0	M	MUNICIPAL	04	Unidade SEM atividade de Ensino	05	HOSPITAL GERAL	04	ATENDIMENTO SOMENTE PELA MANHÃ	2062	Sociedade Empresária Limitada	66	43	42	0	1	0	0	0	0	0	0	10	0	0	10	0	0	0	0	0	0	0	0		1037775	201955	0.768	17.53
202307	7283458	150080	ANANINDEUA	15	1	Norte	67146168	17454167000125	1	00000000000000	1	D	DUPLA	04	Unidade SEM atividade de Ensino	05	HOSPITAL GERAL	06	ATENDIMENTO TURNOS MANHÃ/TARDE	2062	Sociedade Empresária Limitada	35	39	40	1	1	0	0	1	1	0	0	0	0	0	0	10	0	10	0	0	0	0	0		478778	94998	0.718	14.49
202307	5332427	150140	BELEM	15	1	Norte	66050110	63846455000142	1	00000000000000	0	M	MUNICIPAL	04	Unidade SEM atividade de Ensino	05	HOSPITAL GERAL	06	ATENDIMENTO TURNOS MANHÃ/TARDE	2062	Sociedade Empresária Limitada	23	2	37	0	1	0	0	0	0	0	0	0	0	0	0	0	0	0	0	3	0	0	3		1303403	235164	0.746	14.81
202307	9087958	150140	BELEM	15	1	Norte	66093180	26208978000137	1	00000000000000	0	M	MUNICIPAL	04	Unidade SEM atividade de Ensino	07	HOSPITAL ESPECIALIZADO	06	ATENDIMENTO TURNOS MANHÃ/TARDE	2062	Sociedade Empresária Limitada	15	2	16	0	0	0	0	0	0	0	0	9	0	0	9	0	0	0	0	0	0	0	0		1303403	235164	0.746	14.81
202307	2621630	150810	TUCURUI	15	1	Norte	68455005	04717047000121	1	00000000000000	0	M	MUNICIPAL	04	Unidade SEM atividade de Ensino	05	HOSPITAL GERAL	06	ATENDIMENTO TURNOS MANHÃ/TARDE	2062	Sociedade Empresária Limitada	10	10	4	0	0	0	0	0	0	0	0	1	0	0	1	0	0	0	0	0	0	0	0		91306	22619	0.666	12.37
202307	2792478	172100	PALMAS	17	1	Norte	77015010	02667487000196	1	00000000000000	1	E	ESTADUAL	04	Unidade SEM atividade de Ensino	05	HOSPITAL GERAL	06	ATENDIMENTO TURNOS MANHÃ/TARDE	2062	Sociedade Empresária Limitada	15	0	31	1	1	0	0	0	0	0	0	0	0	0	0	10	0	0	10	0	0	0	0
202307	2766876	220800	PICOS	22	2	Nordeste	64600012	04878621000123	1	00000000000000	1	M	MUNICIPAL	04	Unidade SEM atividade de Ensino	05	HOSPITAL GERAL	06	ATENDIMENTO TURNOS MANHÃ/TARDE	2062	Sociedade Empresária Limitada	28	5	39	1	0	0	0	0	0	0	0	0	0	0	0	0	0	0	0	7	0	0	7
202307	2727005	221100	TERESINA	22	2	Nordeste	64049440	01775217000136	1	00000000000000	1	M	MUNICIPAL	04	Unidade SEM atividade de Ensino	05	HOSPITAL GERAL	06	ATENDIMENTO TURNOS MANHÃ/TARDE	2062	Sociedade Empresária Limitada	36	27	8	1	1	0	0	0	0	0	0	0	0	0	0	1	0	1	0	0	0	0	0		866300	170137	0.751	15.48
202307	2415631	230440	FORTALEZA	23	2	Nordeste	60055401	05874946000109	1	00000000000000	1	M	MUNICIPAL	04	Unidade SEM atividade de Ensino	05	HOSPITAL GERAL	06	ATENDIMENTO TURNOS MANHÃ/TARDE	2062	Sociedade Empresária Limitada	48	102	52	1	1	0	0	0	1	0	0	0	0	0	0	2	0	2	0	0	0	0	0
202307	2727064	221100	TERESINA	22	2	Nordeste	64077175	05522917000846	3	05522917000170	1	M	MUNICIPAL	03	Unidade Auxiliar de Ensino	05	HOSPITAL GERAL	06	ATENDIMENTO TURNOS MANHÃ/TARDE	1155	Fundação Pública de Direito Público Municipal	1	4	19	1	0	0	0	0	0	0	0	0	0	0	0	3	0	0	3	0	0	0	0		866300	170137	0.751	15.48
202307	5828856	221100	TERESINA	22	2	Nordeste	64017775	05522917002970	3	05522917000170	1	M	MUNICIPAL	04	Unidade SEM atividade de Ensino	21	PRONTO SOCORRO ESPECIALIZADO	06	ATENDIMENTO TURNOS MANHÃ/TARDE	1155	Fundação Pública de Direito Público Municipal	211	93	43	1	0	0	0	0	0	0	0	0	0	0	0	10	0	10	0	0	0	0	0		866300	170137	0.751	15.48
202307	2017245	130260	MANAUS	13	1	Norte	69075351	83367342000767	1	00000000000000	0	E	ESTADUAL	03	Unidade Auxiliar de Ensino	05	HOSPITAL GERAL	06	ATENDIMENTO TURNOS MANHÃ/TARDE	3999	Associação Privada	0	55	33	0	1	0	0	0	0	0	0	4	0	0	4	0	0	0	0	0	0	0	0
202307	3656969	150140	BELEM	15	1	Norte	66093904	83367342000252	1	00000000000000	1	M	MUNICIPAL	04	Unidade SEM atividade de Ensino	05	HOSPITAL GERAL	06	ATENDIMENTO TURNOS MANHÃ/TARDE	3999	Associação Privada	70	56	23	0	1	0	0	0	0	0	0	6	0	0	6	0	0	0	0	0	0	0	0		1303403	235164	0.746	14.81
202307	2678403	150170	BRAGANCA	15	1	Norte	68600000	05320403000131	1	00000000000000	1	D	DUPLA	03	Unidade Auxiliar de Ensino	05	HOSPITAL GERAL	06	ATENDIMENTO TURNOS MANHÃ/TARDE	3999	Associação Privada	43	35	40	1	1	0	0	0	0	0	0	0	0	0	0	10	0	10	0	0	0	0	0		123082	30567	0.6	11.59
202307	5498465	150613	REDENCAO	15	1	Norte	68550005	09055340000194	1	00000000000000	1	E	ESTADUAL	04	Unidade SEM atividade de Ensino	05	HOSPITAL GERAL	06	ATENDIMENTO TURNOS MANHÃ/TARDE	3999	Associação Privada	38	20	35	1	0	0	0	0	0	0	0	0	0	0	0	5	0	5	0	0	0	0	0
202307	2726998	221100	TERESINA	22	2	Nordeste	64001280	06870026000177	1	00000000000000	1	M	MUNICIPAL	03	Unidade Auxiliar de Ensino	05	HOSPITAL GERAL	06	ATENDIMENTO TURNOS MANHÃ/TARDE	3999	Associação Privada	82	47	45	1	1	0	0	0	0	0	0	0	0	0	0	0	0	0	0	2	0	2	0		866300	170137	0.751	15.48
202307	2564211	230190	BARBALHA	23	2	Nordeste	63180000	03284505000113	1	00000000000000	1	M	MUNICIPAL	05	Hospital de Ensino	05	HOSPITAL GERAL	06	ATENDIMENTO TURNOS MANHÃ/TARDE	3999	Associação Privada	50	63	66	1	1	0	0	0	0	0	0	0	0	0	0	9	0	7	2	0	0	0	0		75033	17247	0.683	12.6
202307	2415488	230420	CRATO	23	2	Nordeste	63105000	60975737005463	3	60975737000151	1	M	MUNICIPAL	04	Unidade SEM atividade de Ensino	05	HOSPITAL GERAL	06	ATENDIMENTO TURNOS MANHÃ/TARDE	3999	Associação Privada	28	49	61	1	1	0	0	0	0	0	0	0	0	0	0	10	0	10	0	0	0	0	0
202307	2526638	230440	FORTALEZA	23	2	Nordeste	60310055	07253784000109	1	00000000000000	1	M	MUNICIPAL	04	Unidade SEM atividade de Ensino	05	HOSPITAL GERAL	06	ATENDIMENTO TURNOS MANHÃ/TARDE	3999	Associação Privada	0	25	20	1	1	0	0	0	0	0	0	0	0	0	0	20	0	10	10	0	0	0	0
202307	2611686	230440	FORTALEZA	23	2	Nordeste	60160280	60975737003509	1	00000000000000	1	M	MUNICIPAL	04	Unidade SEM atividade de Ensino	05	HOSPITAL GERAL	06	ATENDIMENTO TURNOS MANHÃ/TARDE	3999	Associação Privada	63	81	54	1	1	0	0	0	0	0	0	0	0	0	0	5	0	0	5	0	0	0	0
202307	2515369	110020	PORTO VELHO	11	1	Norte	76803884	00894710000102	1	00000000000000	1	E	ESTADUAL	04	Unidade SEM atividade de Ensino	05	HOSPITAL GERAL	06	ATENDIMENTO TURNOS MANHÃ/TARDE	2054	Sociedade Anônima Fechada	30	98	112	1	1	0	0	0	0	0	0	0	0	0	0	16	0	0	16	0	0	0	0
202307	2309149	211130	SAO LUIS	21	2	Nordeste	65076820	02284062001170	1	00000000000000	0	M	MUNICIPAL	04	Unidade SEM atividade de Ensino	05	HOSPITAL GERAL	06	ATENDIMENTO TURNOS MANHÃ/TARDE	2054	Sociedade Anônima Fechada	18	52	100	0	1	0	0	0	0	0	0	0	0	0	0	0	0	0	0	10	0	0	10		1037775	201955	0.768	17.53
202307	6913652	211130	SAO LUIS	21	2	Nordeste	65030130	12361267000789	1	00000000000000	0	M	MUNICIPAL	04	Unidade SEM atividade de Ensino	05	HOSPITAL GERAL	06	ATENDIMENTO TURNOS MANHÃ/TARDE	2054	Sociedade Anônima Fechada	21	28	15	0	0	0	0	0	0	0	0	2	0	0	2	0	0	0	0	0	0	0	0		1037775	201955	0.768	17.53
202307	9046720	150140	BELEM	15	1	Norte	66093083	12361267002994	1	00000000000000	0	M	MUNICIPAL	04	Unidade SEM atividade de Ensino	07	HOSPITAL ESPECIALIZADO	06	ATENDIMENTO TURNOS MANHÃ/TARDE	2054	Sociedade Anônima Fechada	30	30	20	0	1	0	0	0	0	0	0	4	0	0	4	0	0	0	0	0	0	0	0		1303403	235164	0.746	14.81
202307	2615754	150553	PARAUAPEBAS	15	1	Norte	68515000	12361267028950	1	00000000000000	0	M	MUNICIPAL	04	Unidade SEM atividade de Ensino	05	HOSPITAL GERAL	06	ATENDIMENTO TURNOS MANHÃ/TARDE	2054	Sociedade Anônima Fechada	7	2	3	0	1	0	0	0	0	0	0	1	0	0	1	0	0	0	0	0	0	0	0
202307	9624325	221100	TERESINA	22	2	Nordeste	64002485	12361267004008	1	00000000000000	0	M	MUNICIPAL	04	Unidade SEM atividade de Ensino	05	HOSPITAL GERAL	05	ATENDIMENTO SOMENTE À TARDE	2054	Sociedade Anônima Fechada	0	10	20	0	0	0	0	0	0	0	0	0	0	0	0	5	0	0	5	0	0	0	0		866300	170137	0.751	15.48
202307	6205224	110020	PORTO VELHO	11	1	Norte	76820177	05657234000200	3	05657234000120	0	M	MUNICIPAL	04	Unidade SEM atividade de Ensino	05	HOSPITAL GERAL	06	ATENDIMENTO TURNOS MANHÃ/TARDE	2143	Cooperativa	40	30	25	0	1	0	0	0	0	0	0	2	0	0	2	0	0	0	0	0	0	0	0
202307	2825856	210530	IMPERATRIZ	21	2	Nordeste	65900050	07057185000209	1	00000000000000	0	M	MUNICIPAL	04	Unidade SEM atividade de Ensino	05	HOSPITAL GERAL	06	ATENDIMENTO TURNOS MANHÃ/TARDE	2143	Cooperativa	25	10	28	0	1	0	0	0	0	0	0	0	0	0	0	2	0	0	2	0	0	0	0
202307	4044800	221100	TERESINA	22	2	Nordeste	64007250	07241136000566	1	00000000000000	0	M	MUNICIPAL	04	Unidade SEM atividade de Ensino	05	HOSPITAL GERAL	06	ATENDIMENTO TURNOS MANHÃ/TARDE	2143	Cooperativa	31	44	23	0	1	0	0	0	0	0	0	0	0	0	0	5	0	0	5	0	0	0	0		866300	170137	0.751	15.48
202307	2726653	211130	SAO LUIS	21	2	Nordeste	65020070	15126437000496	1	00000000000000	1	M	MUNICIPAL	05	Hospital de Ensino	05	HOSPITAL GERAL	06	ATENDIMENTO TURNOS MANHÃ/TARDE	2011	Empresa Pública	151	90	81	1	0	0	0	0	0	0	0	0	0	0	0	0	0	0	0	10	0	10	0		1037775	201955	0.768	17.53
202307	2694700	220800	PICOS	22	2	Nordeste	64600018	06734248000162	1	00000000000000	1	M	MUNICIPAL	04	Unidade SEM atividade de Ensino	07	HOSPITAL ESPECIALIZADO	06	ATENDIMENTO TURNOS MANHÃ/TARDE	2135	Empresário (Individual)	0	0	30	1	1	0	0	0	0	0	0	15	0	0	15	0	0	0	0	0	0	0	0
202307	2785900	230440	FORTALEZA	23	2	Nordeste	60843250	00000000000000	3	07954571000104	1	E	ESTADUAL	03	Unidade Auxiliar de Ensino	05	HOSPITAL GERAL	06	ATENDIMENTO TURNOS MANHÃ/TARDE	1023	Órgão Público do Poder Executivo Estadual ou do Distrito Federal	21	186	53	1	0	0	0	0	0	0	0	0	0	0	0	8	0	8	0	0	0	0	0
202307	3001113	230440	FORTALEZA	23	2	Nordeste	60135100	23443518000103	1	00000000000000	1	M	MUNICIPAL	04	Unidade SEM atividade de Ensino	05	HOSPITAL GERAL	06	ATENDIMENTO TURNOS MANHÃ/TARDE	2062	Sociedade Empresária Limitada	64	44	44	1	1	0	0	0	0	0	0	0	0	0	0	3	0	0	3	3	0	0	3
202307	3007898	230440	FORTALEZA	23	2	Nordeste	60140060	12361267008097	1	00000000000000	0	M	MUNICIPAL	04	Unidade SEM atividade de Ensino	21	PRONTO SOCORRO ESPECIALIZADO	06	ATENDIMENTO TURNOS MANHÃ/TARDE	2054	Sociedade Anônima Fechada	2	5	7	0	1	0	0	0	0	0	0	0	0	0	0	6	0	0	6	0	0	0	0
202307	3053687	230440	FORTALEZA	23	2	Nordeste	60150162	07272404000183	1	00000000000000	0	M	MUNICIPAL	04	Unidade SEM atividade de Ensino	05	HOSPITAL GERAL	06	ATENDIMENTO TURNOS MANHÃ/TARDE	2062	Sociedade Empresária Limitada	47	0	29	0	1	0	0	0	0	0	0	2	0	0	2	0	0	0	0	0	0	0	0
202307	3189546	230440	FORTALEZA	23	2	Nordeste	60135237	11794674000121	1	00000000000000	1	M	MUNICIPAL	04	Unidade SEM atividade de Ensino	05	HOSPITAL GERAL	06	ATENDIMENTO TURNOS MANHÃ/TARDE	2054	Sociedade Anônima Fechada	31	17	37	1	1	0	0	1	0	0	0	0	0	0	0	5	0	0	5	0	0	0	0
202307	3283437	230440	FORTALEZA	23	2	Nordeste	60821770	06034621000172	1	00000000000000	1	M	MUNICIPAL	04	Unidade SEM atividade de Ensino	07	HOSPITAL ESPECIALIZADO	06	ATENDIMENTO TURNOS MANHÃ/TARDE	3999	Associação Privada	9	1	4	1	1	0	0	0	0	0	0	0	0	0	0	3	0	3	0	0	0	0	0
202307	3528618	230440	FORTALEZA	23	2	Nordeste	60811020	05868278004196	1	00000000000000	1	E	ESTADUAL	04	Unidade SEM atividade de Ensino	05	HOSPITAL GERAL	06	ATENDIMENTO TURNOS MANHÃ/TARDE	2143	Cooperativa	53	24	71	1	1	0	0	0	0	0	0	10	0	0	10	0	0	0	0	0	0	0	0
202307	2426099	230730	JUAZEIRO DO NORTE	23	2	Nordeste	63010000	12361267016944	1	00000000000000	0	M	MUNICIPAL	03	Unidade Auxiliar de Ensino	05	HOSPITAL GERAL	06	ATENDIMENTO TURNOS MANHÃ/TARDE	2054	Sociedade Anônima Fechada	5	2	6	0	1	0	0	0	0	0	0	1	0	0	1	0	0	0	0	0	0	0	0
202307	3021114	231290	SOBRAL	23	2	Nordeste	62010550	07818313000109	1	00000000000000	1	M	MUNICIPAL	05	Hospital de Ensino	05	HOSPITAL GERAL	06	ATENDIMENTO TURNOS MANHÃ/TARDE	3999	Associação Privada	136	113	76	1	0	0	0	0	0	0	0	0	0	0	0	10	0	10	0	0	0	0	0		203023	41746	0.714	14.05
202307	6848710	231290	SOBRAL	23	2	Nordeste	62030340	00000000000000	3	07954571000104	1	E	ESTADUAL	03	Unidade Auxiliar de Ensino	05	HOSPITAL GERAL	06	ATENDIMENTO TURNOS MANHÃ/TARDE	1023	Órgão Público do Poder Executivo Estadual ou do Distrito Federal	89	110	113	1	0	0	0	0	0	0	0	0	0	0	0	10	0	10	0	0	0	0	0		203023	41746	0.714	14.05
202307	2371707	240800	MOSSORO	24	2	Nordeste	59611010	35650324000150	1	00000000000000	1	D	DUPLA	04	Unidade SEM atividade de Ensino	05	HOSPITAL GERAL	06	ATENDIMENTO TURNOS MANHÃ/TARDE	2062	Sociedade Empresária Limitada	116	28	50	1	1	0	0	0	0	0	0	0	0	0	0	10	0	0	10	0	0	0	0
202307	2380463	240810	NATAL	24	2	Nordeste	59020100	01507901000137	1	00000000000000	1	M	MUNICIPAL	04	Unidade SEM atividade de Ensino	05	HOSPITAL GERAL	06	ATENDIMENTO TURNOS MANHÃ/TARDE	2062	Sociedade Empresária Limitada	30	12	33	1	1	0	0	0	0	0	0	0	0	0	0	5	0	5	0	0	0	0	0
202307	2409151	240810	NATAL	24	2	Nordeste	59025600	08337586000196	1	00000000000000	1	D	DUPLA	04	Unidade SEM atividade de Ensino	07	HOSPITAL ESPECIALIZADO	06	ATENDIMENTO TURNOS MANHÃ/TARDE	3999	Associação Privada	6	10	20	1	0	0	0	0	0	0	0	0	0	0	0	10	0	10	0	0	0	0	0
202307	2653923	240810	NATAL	24	2	Nordeste	59014555	08241754010299	3	08241754000145	1	D	DUPLA	03	Unidade Auxiliar de Ensino	05	HOSPITAL GERAL	06	ATENDIMENTO TURNOS MANHÃ/TARDE	1023	Órgão Público do Poder Executivo Estadual ou do Distrito Federal	186	109	74	1	0	0	0	0	0	0	0	0	0	0	0	6	0	6	0	0	0	0	0
202307	2653982	240810	NATAL	24	2	Nordeste	59012300	24365710001317	3	24365710000183	1	M	MUNICIPAL	05	Hospital de Ensino	05	HOSPITAL GERAL	06	ATENDIMENTO TURNOS MANHÃ/TARDE	1104	Autarquia Federal	86	90	31	1	0	0	0	0	0	0	0	0	0	0	0	5	0	5	0	0	0	0	0
202307	2654024	240810	NATAL	24	2	Nordeste	59022150	12361267009654	1	00000000000000	0	M	MUNICIPAL	04	Unidade SEM atividade de Ensino	05	HOSPITAL GERAL	06	ATENDIMENTO TURNOS MANHÃ/TARDE	2054	Sociedade Anônima Fechada	18	29	30	0	1	0	0	0	0	0	0	4	0	0	4	0	0	0	0	0	0	0	0
202307	2654261	240810	NATAL	24	2	Nordeste	59115000	08241754011503	3	08241754000145	1	D	DUPLA	04	Unidade SEM atividade de Ensino	07	HOSPITAL ESPECIALIZADO	06	ATENDIMENTO TURNOS MANHÃ/TARDE	1023	Órgão Público do Poder Executivo Estadual ou do Distrito Federal	0	12	40	1	0	0	0	0	0	0	0	0	0	0	0	15	0	15	0	0	0	0	0
202307	2656930	240810	NATAL	24	2	Nordeste	59020100	02109397000180	1	00000000000000	1	D	DUPLA	04	Unidade SEM atividade de Ensino	05	HOSPITAL GERAL	06	ATENDIMENTO TURNOS MANHÃ/TARDE	2054	Sociedade Anônima Fechada	70	53	60	1	1	0	0	0	0	0	0	0	0	0	0	12	0	2	10	0	0	0	0
202307	3649563	240810	NATAL	24	2	Nordeste	59056380	08380701000610	1	00000000000000	0	M	MUNICIPAL	04	Unidade SEM atividade de Ensino	05	HOSPITAL GERAL	06	ATENDIMENTO TURNOS MANHÃ/TARDE	2143	Cooperativa	9	0	35	0	0	0	0	0	0	0	0	9	0	0	9	0	0	0	0	0	0	0	0
202307	0745804	250400	CAMPINA GRANDE	25	2	Nordeste	58410000	06101061000636	1	00000000000000	1	M	MUNICIPAL	03	Unidade Auxiliar de Ensino	05	HOSPITAL GERAL	06	ATENDIMENTO TURNOS MANHÃ/TARDE	3069	Fundação Privada	110	103	58	1	1	0	0	1	0	0	0	0	0	0	0	0	0	0	0	10	0	0	10
202307	2362821	250400	CAMPINA GRANDE	25	2	Nordeste	58400290	05842952000176	1	00000000000000	1	M	MUNICIPAL	03	Unidade Auxiliar de Ensino	05	HOSPITAL GERAL	06	ATENDIMENTO TURNOS MANHÃ/TARDE	2062	Sociedade Empresária Limitada	8	25	49	1	1	0	0	0	0	0	0	1	0	1	0	3	0	3	0	0	0	0	0
202307	2362856	250400	CAMPINA GRANDE	25	2	Nordeste	58432809	08778268003852	3	08778268000160	1	E	ESTADUAL	03	Unidade Auxiliar de Ensino	05	HOSPITAL GERAL	06	ATENDIMENTO TURNOS MANHÃ/TARDE	1023	Órgão Público do Poder Executivo Estadual ou do Distrito Federal	191	26	63	1	0	0	0	0	0	0	0	0	0	0	0	10	0	9	1	0	0	0	0
202307	2362880	250400	CAMPINA GRANDE	25	2	Nordeste	58400002	00000000000000	3	08993917000146	1	M	MUNICIPAL	04	Unidade SEM atividade de Ensino	05	HOSPITAL GERAL	06	ATENDIMENTO TURNOS MANHÃ/TARDE	1244	Município	30	53	22	1	0	0	0	0	0	0	0	10	0	10	0	0	0	0	0	0	0	0	0
202307	2676060	250400	CAMPINA GRANDE	25	2	Nordeste	58400398	05055128000257	3	05055128000176	1	M	MUNICIPAL	01	Unidade Universitária	05	HOSPITAL GERAL	06	ATENDIMENTO TURNOS MANHÃ/TARDE	1104	Autarquia Federal	29	81	29	1	0	0	0	0	0	0	0	5	0	5	0	5	0	0	5	0	0	0	0
202307	7113692	250400	CAMPINA GRANDE	25	2	Nordeste	58428130	00000000000000	3	08993917000146	1	M	MUNICIPAL	04	Unidade SEM atividade de Ensino	07	HOSPITAL ESPECIALIZADO	06	ATENDIMENTO TURNOS MANHÃ/TARDE	1244	Município	0	0	24	1	0	0	0	0	0	0	0	0	0	0	0	6	0	3	3	0	0	0	0
202307	2399318	250750	JOAO PESSOA	25	2	Nordeste	58015320	08778268000241	3	08778268000160	1	E	ESTADUAL	04	Unidade SEM atividade de Ensino	07	HOSPITAL ESPECIALIZADO	06	ATENDIMENTO TURNOS MANHÃ/TARDE	1023	Órgão Público do Poder Executivo Estadual ou do Distrito Federal	0	0	49	1	0	0	0	0	0	0	0	0	0	0	0	14	0	13	1	0	0	0	0
202307	2399636	250750	JOAO PESSOA	25	2	Nordeste	58063300	00000000000000	3	08778326000156	1	M	MUNICIPAL	04	Unidade SEM atividade de Ensino	07	HOSPITAL ESPECIALIZADO	06	ATENDIMENTO TURNOS MANHÃ/TARDE	1244	Município	0	0	11	1	0	0	0	0	0	0	0	0	0	0	0	10	0	10	0	0	0	0	0
202307	2399741	250750	JOAO PESSOA	25	2	Nordeste	58015170	09112236000194	1	00000000000000	1	M	MUNICIPAL	04	Unidade SEM atividade de Ensino	07	HOSPITAL ESPECIALIZADO	06	ATENDIMENTO TURNOS MANHÃ/TARDE	3069	Fundação Privada	40	24	19	1	1	0	0	0	0	0	0	0	0	0	0	6	0	6	0	0	0	0	0
202307	2399989	250750	JOAO PESSOA	25	2	Nordeste	58040040	12361267008844	1	00000000000000	0	M	MUNICIPAL	04	Unidade SEM atividade de Ensino	21	PRONTO SOCORRO ESPECIALIZADO	06	ATENDIMENTO TURNOS MANHÃ/TARDE	2054	Sociedade Anônima Fechada	37	26	14	0	1	0	0	0	0	0	0	4	0	0	4	0	0	0	0	0	0	0	0
202307	2400243	250750	JOAO PESSOA	25	2	Nordeste	58050585	15126437001700	1	00000000000000	1	M	MUNICIPAL	05	Hospital de Ensino	05	HOSPITAL GERAL	06	ATENDIMENTO TURNOS MANHÃ/TARDE	2011	Empresa Pública	31	58	43	1	0	0	0	0	0	0	0	0	0	0	0	0	0	0	0	4	0	4	0
202307	2593262	250750	JOAO PESSOA	25	2	Nordeste	58031090	08778268003771	3	08778268000160	1	E	ESTADUAL	04	Unidade SEM atividade de Ensino	05	HOSPITAL GERAL	06	ATENDIMENTO TURNOS MANHÃ/TARDE	1023	Órgão Público do Poder Executivo Estadual ou do Distrito Federal	137	49	68	1	0	0	0	0	0	0	0	0	0	0	0	3	0	0	3	0	0	0	0
202307	2707527	250750	JOAO PESSOA	25	2	Nordeste	58085100	08778268003348	3	08778268000160	1	E	ESTADUAL	03	Unidade Auxiliar de Ensino	07	HOSPITAL ESPECIALIZADO	06	ATENDIMENTO TURNOS MANHÃ/TARDE	1023	Órgão Público do Poder Executivo Estadual ou do Distrito Federal	6	20	30	1	0	0	0	0	0	0	0	0	0	0	0	2	0	0	2	0	0	0	0
202307	3043142	250750	JOAO PESSOA	25	2	Nordeste	58013360	09127333000150	1	00000000000000	1	M	MUNICIPAL	04	Unidade SEM atividade de Ensino	07	HOSPITAL ESPECIALIZADO	06	ATENDIMENTO TURNOS MANHÃ/TARDE	2240	Sociedade Simples Limitada	0	0	21	1	1	0	0	0	0	0	0	4	0	4	0	10	0	8	2	0	0	0	0
202307	3056724	250750	JOAO PESSOA	25	2	Nordeste	58040300	08680639000339	1	00000000000000	1	M	MUNICIPAL	04	Unidade SEM atividade de Ensino	05	HOSPITAL GERAL	06	ATENDIMENTO TURNOS MANHÃ/TARDE	2143	Cooperativa	86	42	84	1	1	0	0	0	0	0	0	0	0	0	0	0	0	0	0	5	0	0	5
202307	7520972	250750	JOAO PESSOA	25	2	Nordeste	58040300	08680639000410	1	00000000000000	0	M	MUNICIPAL	04	Unidade SEM atividade de Ensino	05	HOSPITAL GERAL	04	ATENDIMENTO SOMENTE PELA MANHÃ	2143	Cooperativa	0	0	10	0	1	0	0	0	0	0	0	0	0	0	0	0	0	0	0	5	0	0	5
202307	7870930	250750	JOAO PESSOA	25	2	Nordeste	58040530	01817749000199	1	00000000000000	1	D	DUPLA	04	Unidade SEM atividade de Ensino	05	HOSPITAL GERAL	06	ATENDIMENTO TURNOS MANHÃ/TARDE	2054	Sociedade Anônima Fechada	88	79	45	1	1	0	0	0	0	0	0	0	0	0	0	3	0	0	3	0	0	0	0
202307	2613611	250920	MASSARANDUBA	25	2	Nordeste	58120000	00000000000000	3	08739138000119	1	M	MUNICIPAL	04	Unidade SEM atividade de Ensino	05	HOSPITAL GERAL	06	ATENDIMENTO TURNOS MANHÃ/TARDE	1244	Município	6	27	3	1	0	0	0	0	0	0	0	1	0	0	1	0	0	0	0	0	0	0	0
202307	2605481	251080	PATOS	25	2	Nordeste	58704540	08778268001728	3	08778268000160	1	E	ESTADUAL	04	Unidade SEM atividade de Ensino	07	HOSPITAL ESPECIALIZADO	06	ATENDIMENTO TURNOS MANHÃ/TARDE	1023	Órgão Público do Poder Executivo Estadual ou do Distrito Federal	10	0	15	1	0	0	0	0	0	0	0	0	0	0	0	6	0	0	6	0	0	0	0
202307	9467718	251370	SANTA RITA	25	2	Nordeste	58303000	08778268005553	3	08778268000160	1	E	ESTADUAL	04	Unidade SEM atividade de Ensino	05	HOSPITAL GERAL	06	ATENDIMENTO TURNOS MANHÃ/TARDE	1023	Órgão Público do Poder Executivo Estadual ou do Distrito Federal	57	51	130	1	0	0	0	1	0	0	0	0	0	0	0	12	0	10	2	0	0	0	0		149910	34481	0.627	13.35
202307	2639262	260110	ARARIPINA	26	2	Nordeste	56280000	10739225000118	1	00000000000000	1	D	DUPLA	04	Unidade SEM atividade de Ensino	05	HOSPITAL GERAL	06	ATENDIMENTO TURNOS MANHÃ/TARDE	3999	Associação Privada	43	102	50	1	1	0	0	0	0	0	0	0	0	0	0	20	0	10	10	0	0	0	0		85088	21063	0.65	11.02
202307	2551764	260120	ARCOVERDE	26	2	Nordeste	56510080	10572048003810	3	10572048000128	1	E	ESTADUAL	03	Unidade Auxiliar de Ensino	05	HOSPITAL GERAL	06	ATENDIMENTO TURNOS MANHÃ/TARDE	1023	Órgão Público do Poder Executivo Estadual ou do Distrito Federal	55	54	24	1	0	0	0	0	0	0	0	0	0	0	0	4	0	0	4	0	0	0	0		77742	17128	0.667	10.73
202307	7498810	260410	CARUARU	26	2	Nordeste	55100000	00000000000000	3	10572048000128	1	E	ESTADUAL	03	Unidade Auxiliar de Ensino	05	HOSPITAL GERAL	06	ATENDIMENTO TURNOS MANHÃ/TARDE	1023	Órgão Público do Poder Executivo Estadual ou do Distrito Federal	52	110	90	1	0	0	0	0	0	0	0	0	0	0	0	10	0	10	0	0	0	0	0
202307	3812553	260620	GOIANA	26	2	Nordeste	55900000	12903605000171	1	00000000000000	1	E	ESTADUAL	04	Unidade SEM atividade de Ensino	05	HOSPITAL GERAL	06	ATENDIMENTO TURNOS MANHÃ/TARDE	2062	Sociedade Empresária Limitada	16	8	20	1	1	0	0	0	0	0	0	0	0	0	0	10	0	0	10	0	0	0	0
202307	2319454	260790	JABOATAO DOS GUARARAPES	26	2	Nordeste	54335160	10072296000452	1	00000000000000	1	D	DUPLA	04	Unidade SEM atividade de Ensino	05	HOSPITAL GERAL	06	ATENDIMENTO TURNOS MANHÃ/TARDE	3999	Associação Privada	13	34	74	1	1	0	0	0	0	0	0	0	0	0	0	20	0	10	10	0	0	0	0
202307	2344858	260960	OLINDA	26	2	Nordeste	53060685	00000000000000	3	10572048000128	1	E	ESTADUAL	04	Unidade SEM atividade de Ensino	05	HOSPITAL GERAL	06	ATENDIMENTO TURNOS MANHÃ/TARDE	1023	Órgão Público do Poder Executivo Estadual ou do Distrito Federal	1	40	100	1	0	0	0	0	0	0	0	0	0	0	0	30	0	0	30	0	0	0	0
202307	2712040	260990	OURICURI	26	2	Nordeste	56200000	00000000000000	3	10572048000128	1	E	ESTADUAL	04	Unidade SEM atividade de Ensino	05	HOSPITAL GERAL	06	ATENDIMENTO TURNOS MANHÃ/TARDE	1023	Órgão Público do Poder Executivo Estadual ou do Distrito Federal	33	24	30	1	0	0	0	0	0	0	0	0	0	0	0	10	0	0	10	0	0	0	0
202307	2428393	261000	PALMARES	26	2	Nordeste	55540000	09794975018908	3	10572048000128	1	E	ESTADUAL	04	Unidade SEM atividade de Ensino	05	HOSPITAL GERAL	06	ATENDIMENTO TURNOS MANHÃ/TARDE	1147	Fundação Pública de Direito Público Estadual ou do Distrito Federal	29	29	36	1	0	0	0	0	0	0	0	0	0	0	0	15	0	5	10	0	0	0	0
202307	2430495	261110	PETROLINA	26	2	Nordeste	56332175	11470358000102	1	00000000000000	1	M	MUNICIPAL	04	Unidade SEM atividade de Ensino	05	HOSPITAL GERAL	06	ATENDIMENTO TURNOS MANHÃ/TARDE	2062	Sociedade Empresária Limitada	8	15	11	1	1	0	0	0	0	0	0	2	0	0	2	0	0	0	0	0	0	0	0
202307	2430711	261110	PETROLINA	26	2	Nordeste	56304900	00000000000000	3	10572048000128	1	E	ESTADUAL	04	Unidade SEM atividade de Ensino	05	HOSPITAL GERAL	06	ATENDIMENTO TURNOS MANHÃ/TARDE	1023	Órgão Público do Poder Executivo Estadual ou do Distrito Federal	16	41	58	1	0	0	0	0	0	0	0	0	0	0	0	4	0	4	0	0	0	0	0
202307	9698469	261110	PETROLINA	26	2	Nordeste	56328010	40853020000987	1	00000000000000	0	M	MUNICIPAL	04	Unidade SEM atividade de Ensino	05	HOSPITAL GERAL	04	ATENDIMENTO SOMENTE PELA MANHÃ	2143	Cooperativa	30	23	21	0	1	0	0	0	0	0	0	0	0	0	0	4	0	0	4	0	0	0	0
202307	0000426	261160	RECIFE	26	2	Nordeste	50920592	10572048000470	3	10572048000128	1	E	ESTADUAL	03	Unidade Auxiliar de Ensino	05	HOSPITAL GERAL	06	ATENDIMENTO TURNOS MANHÃ/TARDE	1023	Órgão Público do Poder Executivo Estadual ou do Distrito Federal	179	235	70	1	0	0	0	0	0	0	0	0	0	0	0	20	0	20	0	0	0	0	0
202307	0000434	261160	RECIFE	26	2	Nordeste	50070555	10988301000129	1	00000000000000	1	D	DUPLA	05	Hospital de Ensino	05	HOSPITAL GERAL	06	ATENDIMENTO TURNOS MANHÃ/TARDE	3999	Associação Privada	229	296	228	1	0	0	0	0	0	0	0	0	0	0	0	24	0	24	0	22	0	22	0
202307	0000477	261160	RECIFE	26	2	Nordeste	50100130	11022597001325	1	00000000000000	1	D	DUPLA	05	Hospital de Ensino	05	HOSPITAL GERAL	06	ATENDIMENTO TURNOS MANHÃ/TARDE	1147	Fundação Pública de Direito Público Estadual ou do Distrito Federal	89	219	72	1	0	0	0	0	0	0	0	0	0	0	0	20	0	10	10	0	0	0	0
202307	0000566	261160	RECIFE	26	2	Nordeste	52060000	09767633000102	1	00000000000000	1	D	DUPLA	04	Unidade SEM atividade de Ensino	05	HOSPITAL GERAL	06	ATENDIMENTO TURNOS MANHÃ/TARDE	3069	Fundação Privada	46	106	72	1	1	0	0	0	0	0	0	0	0	0	0	37	0	7	30	0	0	0	0
202307	0000655	261160	RECIFE	26	2	Nordeste	52010040	10572048000209	3	10572048000128	1	E	ESTADUAL	03	Unidade Auxiliar de Ensino	05	HOSPITAL GERAL	06	ATENDIMENTO TURNOS MANHÃ/TARDE	1023	Órgão Público do Poder Executivo Estadual ou do Distrito Federal	399	252	66	1	0	0	0	0	0	0	0	0	0	0	0	16	0	11	5	0	0	0	0
202307	0000981	261160	RECIFE	26	2	Nordeste	52050150	09794975002238	3	10572048000128	1	E	ESTADUAL	04	Unidade SEM atividade de Ensino	05	HOSPITAL GERAL	06	ATENDIMENTO TURNOS MANHÃ/TARDE	1147	Fundação Pública de Direito Público Estadual ou do Distrito Federal	0	44	12	1	0	0	0	0	0	0	0	0	0	0	0	5	0	5	0	0	0	0	0
202307	0001120	261160	RECIFE	26	2	Nordeste	52010902	10892164000124	1	00000000000000	1	D	DUPLA	04	Unidade SEM atividade de Ensino	05	HOSPITAL GERAL	06	ATENDIMENTO TURNOS MANHÃ/TARDE	3999	Associação Privada	166	295	237	1	1	0	0	0	0	0	0	4	0	0	4	10	0	4	6	0	0	0	0
202307	2355906	261160	RECIFE	26	2	Nordeste	50070480	02284062000106	1	00000000000000	1	E	ESTADUAL	04	Unidade SEM atividade de Ensino	05	HOSPITAL GERAL	06	ATENDIMENTO TURNOS MANHÃ/TARDE	2054	Sociedade Anônima Fechada	40	78	53	1	1	0	0	0	0	0	0	0	0	0	0	10	0	1	9	0	0	0	0
202307	2427427	261160	RECIFE	26	2	Nordeste	50731000	10572048000632	3	10572048000128	1	E	ESTADUAL	03	Unidade Auxiliar de Ensino	05	HOSPITAL GERAL	06	ATENDIMENTO TURNOS MANHÃ/TARDE	1023	Órgão Público do Poder Executivo Estadual ou do Distrito Federal	66	72	119	1	0	0	0	0	0	0	0	0	0	0	0	18	0	8	10	0	0	0	0
202307	2517132	261160	RECIFE	26	2	Nordeste	52011005	10839561000132	1	00000000000000	1	E	ESTADUAL	04	Unidade SEM atividade de Ensino	05	HOSPITAL GERAL	06	ATENDIMENTO TURNOS MANHÃ/TARDE	2062	Sociedade Empresária Limitada	57	65	67	1	1	0	0	0	0	0	0	9	0	0	9	0	0	0	0	0	0	0	0
202307	2517140	261160	RECIFE	26	2	Nordeste	50100010	06047087009276	1	00000000000000	1	E	ESTADUAL	04	Unidade SEM atividade de Ensino	05	HOSPITAL GERAL	06	ATENDIMENTO TURNOS MANHÃ/TARDE	2046	Sociedade Anônima Aberta	22	20	19	1	1	0	0	0	0	0	0	5	0	0	5	0	0	0	0	1	0	1	0
202307	3983730	261160	RECIFE	26	2	Nordeste	50100060	11022597001597	1	00000000000000	1	E	ESTADUAL	05	Hospital de Ensino	07	HOSPITAL ESPECIALIZADO	06	ATENDIMENTO TURNOS MANHÃ/TARDE	1147	Fundação Pública de Direito Público Estadual ou do Distrito Federal	43	145	40	1	0	0	0	0	0	0	0	0	0	0	0	10	0	10	0	0	0	0	0
202307	9624864	261160	RECIFE	26	2	Nordeste	50070235	11214624002414	1	00000000000000	0	M	MUNICIPAL	04	Unidade SEM atividade de Ensino	05	HOSPITAL GERAL	06	ATENDIMENTO TURNOS MANHÃ/TARDE	2143	Cooperativa	34	0	28	0	1	0	0	0	0	0	0	0	0	0	0	9	0	0	9	0	0	0	0
202307	2356287	261220	SALGUEIRO	26	2	Nordeste	56000000	10572048002333	3	10572048000128	1	E	ESTADUAL	04	Unidade SEM atividade de Ensino	05	HOSPITAL GERAL	06	ATENDIMENTO TURNOS MANHÃ/TARDE	1023	Órgão Público do Poder Executivo Estadual ou do Distrito Federal	26	55	24	1	0	0	0	0	0	0	0	0	0	0	0	8	0	0	8	0	0	0	0		62372	14513	0.669	10.68
202307	0226491	261390	SERRA TALHADA	26	2	Nordeste	56906000	00000000000000	3	10572048000128	1	E	ESTADUAL	04	Unidade SEM atividade de Ensino	05	HOSPITAL GERAL	06	ATENDIMENTO TURNOS MANHÃ/TARDE	1023	Órgão Público do Poder Executivo Estadual ou do Distrito Federal	20	50	50	1	0	0	0	0	0	0	0	0	0	0	0	20	0	0	20	0	0	0	0		92228	20680	0.661	14
202307	2517167	261390	SERRA TALHADA	26	2	Nordeste	56903490	35334895000185	1	00000000000000	1	M	MUNICIPAL	04	Unidade SEM atividade de Ensino	05	HOSPITAL GERAL	06	ATENDIMENTO TURNOS MANHÃ/TARDE	2062	Sociedade Empresária Limitada	2	35	6	0	1	0	0	0	0	0	0	1	0	0	1	0	0	0	0	0	0	0	0		92228	20680	0.661	14
202307	2005417	270030	ARAPIRACA	27	2	Nordeste	57300440	04710210000124	1	00000000000000	1	M	MUNICIPAL	04	Unidade SEM atividade de Ensino	05	HOSPITAL GERAL	04	ATENDIMENTO SOMENTE PELA MANHÃ	2062	Sociedade Empresária Limitada	223	141	76	1	1	0	0	0	0	0	0	0	0	0	0	10	0	10	0	0	0	0	0		234696	52390	0.649	10.62
202307	2010356	270230	CORURIPE	27	2	Nordeste	57230000	35642172000143	1	00000000000000	1	M	MUNICIPAL	04	Unidade SEM atividade de Ensino	05	HOSPITAL GERAL	06	ATENDIMENTO TURNOS MANHÃ/TARDE	2062	Sociedade Empresária Limitada	175	119	48	1	1	0	0	0	0	0	0	0	0	0	0	0	0	0	0	9	0	9	0
202307	2006448	270430	MACEIO	27	2	Nordeste	57050000	12291290000159	1	00000000000000	1	M	MUNICIPAL	04	Unidade SEM atividade de Ensino	05	HOSPITAL GERAL	06	ATENDIMENTO TURNOS MANHÃ/TARDE	3069	Fundação Privada	87	107	32	1	1	0	0	0	0	0	0	0	0	0	0	5	0	3	2	0	0	0	0
202307	2006510	270430	MACEIO	27	2	Nordeste	57010000	12200259000246	3	12200259000165	1	E	ESTADUAL	03	Unidade Auxiliar de Ensino	05	HOSPITAL GERAL	06	ATENDIMENTO TURNOS MANHÃ/TARDE	1023	Órgão Público do Poder Executivo Estadual ou do Distrito Federal	126	165	47	1	0	0	0	0	0	0	0	0	0	0	0	20	0	10	10	0	0	0	0
202307	2007037	270430	MACEIO	27	2	Nordeste	57020360	12307187000150	1	00000000000000	1	M	MUNICIPAL	03	Unidade Auxiliar de Ensino	05	HOSPITAL GERAL	06	ATENDIMENTO TURNOS MANHÃ/TARDE	3999	Associação Privada	85	120	66	1	1	0	0	0	0	0	0	0	0	0	0	9	0	9	0	0	0	0	0
202307	2868628	270430	MACEIO	27	2	Nordeste	57040600	00000000000000	3	12200259000165	1	E	ESTADUAL	04	Unidade SEM atividade de Ensino	07	HOSPITAL ESPECIALIZADO	06	ATENDIMENTO TURNOS MANHÃ/TARDE	1023	Órgão Público do Poder Executivo Estadual ou do Distrito Federal	0	0	10	1	0	0	0	0	0	0	0	0	0	0	0	10	0	0	10	0	0	0	0
202307	3397874	270430	MACEIO	27	2	Nordeste	57083410	00000000000000	3	12200259000165	1	E	ESTADUAL	04	Unidade SEM atividade de Ensino	05	HOSPITAL GERAL	04	ATENDIMENTO SOMENTE PELA MANHÃ	1023	Órgão Público do Poder Executivo Estadual ou do Distrito Federal	10	19	14	1	0	0	0	0	0	0	0	0	0	0	0	4	0	0	4	0	0	0	0
202307	5195063	270430	MACEIO	27	2	Nordeste	57052580	01454407000151	1	00000000000000	0	M	MUNICIPAL	04	Unidade SEM atividade de Ensino	07	HOSPITAL ESPECIALIZADO	06	ATENDIMENTO TURNOS MANHÃ/TARDE	2062	Sociedade Empresária Limitada	12	33	26	0	1	0	0	0	0	0	0	0	0	0	0	3	0	0	3	0	0	0	0
202307	5253381	270430	MACEIO	27	2	Nordeste	57035190	12442737000496	1	00000000000000	0	M	MUNICIPAL	04	Unidade SEM atividade de Ensino	05	HOSPITAL GERAL	06	ATENDIMENTO TURNOS MANHÃ/TARDE	2143	Cooperativa	26	29	27	0	1	0	0	0	0	0	0	5	0	0	5	0	0	0	0	0	0	0	0
202307	7708963	270430	MACEIO	27	2	Nordeste	57055235	12307187000311	1	00000000000000	0	M	MUNICIPAL	03	Unidade Auxiliar de Ensino	62	HOSPITAL/DIA - ISOLADO	03	ATENDIMENTO TURNOS MANHÃ/TARDE/NOITE	3999	Associação Privada	31	24	23	0	1	0	0	0	0	0	0	0	0	0	0	0	0	0	0	4	0	0	4
202307	9406697	270430	MACEIO	27	2	Nordeste	57072580	08973574000158	1	00000000000000	1	M	MUNICIPAL	04	Unidade SEM atividade de Ensino	07	HOSPITAL ESPECIALIZADO	03	ATENDIMENTO TURNOS MANHÃ/TARDE/NOITE	3999	Associação Privada	4	0	4	1	0	0	0	0	0	0	0	0	0	0	0	3	0	0	3	0	0	0	0
202307	9923837	270430	MACEIO	27	2	Nordeste	57025200	00000000000000	3	12200259000165	1	E	ESTADUAL	04	Unidade SEM atividade de Ensino	07	HOSPITAL ESPECIALIZADO	06	ATENDIMENTO TURNOS MANHÃ/TARDE	1023	Órgão Público do Poder Executivo Estadual ou do Distrito Federal	16	14	38	1	0	0	0	0	0	0	0	0	0	0	0	10	0	10	0	0	0	0	0
202307	0002232	280030	ARACAJU	28	2	Nordeste	49072720	13025507000141	1	00000000000000	1	M	MUNICIPAL	03	Unidade Auxiliar de Ensino	05	HOSPITAL GERAL	06	ATENDIMENTO TURNOS MANHÃ/TARDE	3999	Associação Privada	40	10	80	1	1	0	0	0	0	0	0	0	0	0	0	10	0	10	0	0	0	0	0		602757	112246	0.77	16.81
202307	0002585	280030	ARACAJU	28	2	Nordeste	49015400	13131370000100	1	00000000000000	1	M	MUNICIPAL	04	Unidade SEM atividade de Ensino	05	HOSPITAL GERAL	06	ATENDIMENTO TURNOS MANHÃ/TARDE	2054	Sociedade Anônima Fechada	10	113	85	1	1	0	0	0	0	0	0	0	0	0	0	6	0	0	6	0	0	0	0		602757	112246	0.77	16.81
202307	2816210	280030	ARACAJU	28	2	Nordeste	49095000	00000000000000	3	13128798001680	1	E	ESTADUAL	03	Unidade Auxiliar de Ensino	05	HOSPITAL GERAL	06	ATENDIMENTO TURNOS MANHÃ/TARDE	1236	Estado ou Distrito Federal	233	291	79	1	0	0	0	0	0	0	0	0	0	0	0	10	0	10	0	0	0	0	0		602757	112246	0.77	16.81
202307	3225798	280030	ARACAJU	28	2	Nordeste	49015220	03222051000156	1	00000000000000	1	E	ESTADUAL	04	Unidade SEM atividade de Ensino	07	HOSPITAL ESPECIALIZADO	06	ATENDIMENTO TURNOS MANHÃ/TARDE	2062	Sociedade Empresária Limitada	15	13	10	1	1	0	0	0	0	0	0	0	0	0	0	0	0	0	0	3	0	3	0		602757	112246	0.77	16.81
202307	6137040	280030	ARACAJU	28	2	Nordeste	49015110	12361267000517	1	00000000000000	0	M	MUNICIPAL	04	Unidade SEM atividade de Ensino	05	HOSPITAL GERAL	06	ATENDIMENTO TURNOS MANHÃ/TARDE	2054	Sociedade Anônima Fechada	2	8	6	0	1	0	0	0	0	0	0	2	0	0	2	0	0	0	0	0	0	0	0		602757	112246	0.77	16.81
202307	3972925	290320	BARREIRAS	29	2	Nordeste	47810894	00000000000000	3	13937131000141	1	E	ESTADUAL	02	Unidade Escola Superior Isolada	05	HOSPITAL GERAL	06	ATENDIMENTO TURNOS MANHÃ/TARDE	1023	Órgão Público do Poder Executivo Estadual ou do Distrito Federal	93	94	92	1	0	0	0	0	0	0	0	0	0	0	0	7	0	7	0	0	0	0	0		159734	35859	0.721	12.95
202307	2556502	291072	EUNAPOLIS	29	2	Nordeste	45820280	14107205000185	1	00000000000000	0	M	MUNICIPAL	04	Unidade SEM atividade de Ensino	05	HOSPITAL GERAL	06	ATENDIMENTO TURNOS MANHÃ/TARDE	2062	Sociedade Empresária Limitada	30	30	21	0	1	0	0	0	0	0	0	0	0	0	0	5	0	0	5	0	0	0	0
202307	0445916	291080	FEIRA DE SANTANA	29	2	Nordeste	44001304	04745753000349	1	00000000000000	0	M	MUNICIPAL	04	Unidade SEM atividade de Ensino	05	HOSPITAL GERAL	06	ATENDIMENTO TURNOS MANHÃ/TARDE	2054	Sociedade Anônima Fechada	0	10	10	0	0	0	0	0	0	0	0	5	0	0	5	0	0	0	0	0	0	0	0
202307	2799758	291080	FEIRA DE SANTANA	29	2	Nordeste	44094000	13937131002608	3	13937131000141	1	E	ESTADUAL	03	Unidade Auxiliar de Ensino	05	HOSPITAL GERAL	06	ATENDIMENTO TURNOS MANHÃ/TARDE	1023	Órgão Público do Poder Executivo Estadual ou do Distrito Federal	135	90	109	1	0	0	0	0	0	0	0	0	0	0	0	8	0	8	0	0	0	0	0
202307	6602533	291080	FEIRA DE SANTANA	29	2	Nordeste	44020260	00000000000000	3	13937131000141	1	E	ESTADUAL	03	Unidade Auxiliar de Ensino	07	HOSPITAL ESPECIALIZADO	06	ATENDIMENTO TURNOS MANHÃ/TARDE	1023	Órgão Público do Poder Executivo Estadual ou do Distrito Federal	0	13	100	1	0	0	0	0	0	0	0	0	0	0	0	30	0	20	10	0	0	0	0
202307	2415844	291360	ILHEUS	29	2	Nordeste	45650270	00000000000000	3	13937131000141	1	E	ESTADUAL	04	Unidade SEM atividade de Ensino	07	HOSPITAL ESPECIALIZADO	06	ATENDIMENTO TURNOS MANHÃ/TARDE	1023	Órgão Público do Poder Executivo Estadual ou do Distrito Federal	2	0	43	1	0	0	0	0	0	0	0	0	0	0	0	10	0	10	0	0	0	0	0
202307	2525569	291480	ITABUNA	29	2	Nordeste	45603305	14349740000304	3	14349740000142	1	D	DUPLA	03	Unidade Auxiliar de Ensino	07	HOSPITAL ESPECIALIZADO	06	ATENDIMENTO TURNOS MANHÃ/TARDE	3999	Associação Privada	4	6	59	1	1	0	0	0	0	0	0	0	0	0	0	10	0	7	3	0	0	0	0
202307	2400693	291800	JEQUIE	29	2	Nordeste	45203110	13937131002438	3	13937131000141	1	E	ESTADUAL	04	Unidade SEM atividade de Ensino	05	HOSPITAL GERAL	06	ATENDIMENTO TURNOS MANHÃ/TARDE	1023	Órgão Público do Poder Executivo Estadual ou do Distrito Federal	86	140	59	1	0	0	0	0	0	0	0	0	0	0	0	10	0	10	0	0	0	0	0
202307	0003808	292740	SALVADOR	29	2	Nordeste	41253190	27372066000169	1	00000000000000	1	M	MUNICIPAL	03	Unidade Auxiliar de Ensino	05	HOSPITAL GERAL	06	ATENDIMENTO TURNOS MANHÃ/TARDE	2054	Sociedade Anônima Fechada	118	73	71	1	1	0	0	0	0	0	0	0	0	0	0	4	0	2	2	4	0	4	0		2417678	405667	0.759	17.15
202307	0003816	292740	SALVADOR	29	2	Nordeste	40110060	15180714000287	3	15180714000104	1	E	ESTADUAL	05	Hospital de Ensino	05	HOSPITAL GERAL	06	ATENDIMENTO TURNOS MANHÃ/TARDE	1104	Autarquia Federal	59	136	30	1	0	0	0	1	0	0	0	0	0	0	0	0	0	0	0	10	0	10	0		2417678	405667	0.759	17.15
202307	0003832	292740	SALVADOR	29	2	Nordeste	40050410	15153745000249	1	00000000000000	1	D	DUPLA	05	Hospital de Ensino	05	HOSPITAL GERAL	06	ATENDIMENTO TURNOS MANHÃ/TARDE	3999	Associação Privada	105	169	92	1	1	0	0	0	0	0	0	0	0	0	0	14	0	5	9	0	0	0	0		2417678	405667	0.759	17.15
202307	0003859	292740	SALVADOR	29	2	Nordeste	41180900	13937131005372	3	13937131000141	1	E	ESTADUAL	05	Hospital de Ensino	05	HOSPITAL GERAL	06	ATENDIMENTO TURNOS MANHÃ/TARDE	1023	Órgão Público do Poder Executivo Estadual ou do Distrito Federal	184	223	184	1	0	0	0	0	0	0	0	0	0	0	0	16	0	16	0	0	0	0	0		2417678	405667	0.759	17.15
202307	0003875	292740	SALVADOR	29	2	Nordeste	40320010	00000000000000	3	15180714000104	1	E	ESTADUAL	05	Hospital de Ensino	05	HOSPITAL GERAL	06	ATENDIMENTO TURNOS MANHÃ/TARDE	1104	Autarquia Federal	92	87	53	1	0	0	0	0	0	0	0	0	0	0	0	8	0	8	0	0	0	0	0		2417678	405667	0.759	17.15
202307	0004278	292740	SALVADOR	29	2	Nordeste	40050050	15170723000106	1	00000000000000	1	D	DUPLA	05	Hospital de Ensino	07	HOSPITAL ESPECIALIZADO	06	ATENDIMENTO TURNOS MANHÃ/TARDE	3999	Associação Privada	17	24	44	1	0	0	0	0	0	0	0	0	0	0	0	30	0	30	0	0	0	0	0		2417678	405667	0.759	17.15
202307	0004294	292740	SALVADOR	29	2	Nordeste	40230900	13937131004210	3	13937131000141	1	E	ESTADUAL	04	Unidade SEM atividade de Ensino	05	HOSPITAL GERAL	06	ATENDIMENTO TURNOS MANHÃ/TARDE	1023	Órgão Público do Poder Executivo Estadual ou do Distrito Federal	215	88	70	1	0	0	0	0	0	0	0	0	0	0	0	8	0	8	0	0	0	0	0		2417678	405667	0.759	17.15
202307	2389746	292740	SALVADOR	29	2	Nordeste	41920900	02284062001765	1	00000000000000	0	M	MUNICIPAL	04	Unidade SEM atividade de Ensino	05	HOSPITAL GERAL	06	ATENDIMENTO TURNOS MANHÃ/TARDE	2054	Sociedade Anônima Fechada	27	85	54	0	1	0	0	0	0	0	0	0	0	0	0	6	0	0	6	0	0	0	0		2417678	405667	0.759	17.15
202307	2802082	292740	SALVADOR	29	2	Nordeste	40170130	13808803000119	1	00000000000000	0	M	MUNICIPAL	04	Unidade SEM atividade de Ensino	05	HOSPITAL GERAL	06	ATENDIMENTO TURNOS MANHÃ/TARDE	2054	Sociedade Anônima Fechada	39	40	33	0	1	0	0	0	0	0	0	0	0	0	0	5	0	0	5	0	0	0	0		2417678	405667	0.759	17.15
202307	2802104	292740	SALVADOR	29	2	Nordeste	40420000	15178551000117	1	00000000000000	1	D	DUPLA	05	Hospital de Ensino	05	HOSPITAL GERAL	06	ATENDIMENTO TURNOS MANHÃ/TARDE	3999	Associação Privada	106	367	30	1	0	0	0	0	0	0	0	0	0	0	0	10	0	10	0	0	0	0	0		2417678	405667	0.759	17.15
202307	2875802	292740	SALVADOR	29	2	Nordeste	40221500	16676520001392	1	00000000000000	0	M	MUNICIPAL	04	Unidade SEM atividade de Ensino	05	HOSPITAL GERAL	06	ATENDIMENTO TURNOS MANHÃ/TARDE	2046	Sociedade Anônima Aberta	20	19	40	0	1	0	0	0	0	0	0	0	0	0	0	0	0	0	0	10	0	0	10		2417678	405667	0.759	17.15
202307	6558143	292740	SALVADOR	29	2	Nordeste	41800700	12361267010318	1	00000000000000	0	M	MUNICIPAL	04	Unidade SEM atividade de Ensino	05	HOSPITAL GERAL	06	ATENDIMENTO TURNOS MANHÃ/TARDE	2054	Sociedade Anônima Fechada	0	16	25	0	1	0	0	0	0	0	0	0	0	0	0	3	0	0	3	0	0	0	0		2417678	405667	0.759	17.15
202307	6595197	292740	SALVADOR	29	2	Nordeste	40726390	00000000000000	3	13937131000141	1	E	ESTADUAL	03	Unidade Auxiliar de Ensino	05	HOSPITAL GERAL	06	ATENDIMENTO TURNOS MANHÃ/TARDE	1023	Órgão Público do Poder Executivo Estadual ou do Distrito Federal	112	109	70	1	0	0	0	1	0	0	0	0	0	0	0	10	0	10	0	0	0	0	0		2417678	405667	0.759	17.15
202307	9443665	292740	SALVADOR	29	2	Nordeste	41345100	00000000000000	3	13927801000572	1	M	MUNICIPAL	04	Unidade SEM atividade de Ensino	05	HOSPITAL GERAL	06	ATENDIMENTO TURNOS MANHÃ/TARDE	1244	Município	58	82	40	1	0	0	0	0	0	0	0	0	0	0	0	10	0	10	0	0	0	0	0		2417678	405667	0.759	17.15
202307	2402076	293330	VITORIA DA CONQUISTA	29	2	Nordeste	45023300	13937131006263	3	13937131000141	1	E	ESTADUAL	04	Unidade SEM atividade de Ensino	05	HOSPITAL GERAL	06	ATENDIMENTO TURNOS MANHÃ/TARDE	1023	Órgão Público do Poder Executivo Estadual ou do Distrito Federal	89	112	87	1	0	0	0	0	0	0	0	0	0	0	0	10	0	10	0	0	0	0	0		370879	74.714	0.678	15.97
202307	2407205	293330	VITORIA DA CONQUISTA	29	2	Nordeste	45023315	16205262000122	1	00000000000000	1	D	DUPLA	04	Unidade SEM atividade de Ensino	05	HOSPITAL GERAL	06	ATENDIMENTO TURNOS MANHÃ/TARDE	2054	Sociedade Anônima Fechada	60	15	35	1	1	0	0	0	0	0	0	0	0	0	0	5	0	0	5	0	0	0	0		370879	74.714	0.678	15.97
202307	2488892	293330	VITORIA DA CONQUISTA	29	2	Nordeste	45000400	13284872000170	1	00000000000000	1	D	DUPLA	03	Unidade Auxiliar de Ensino	05	HOSPITAL GERAL	06	ATENDIMENTO TURNOS MANHÃ/TARDE	2062	Sociedade Empresária Limitada	28	7	29	1	1	0	0	0	0	0	0	0	0	0	0	10	0	0	10	0	0	0	0		370879	74.714	0.678	15.97
202307	2171988	310160	ALFENAS	31	3	Sudeste	37132202	17878554001241	1	00000000000000	1	M	MUNICIPAL	05	Hospital de Ensino	05	HOSPITAL GERAL	06	ATENDIMENTO TURNOS MANHÃ/TARDE	3069	Fundação Privada	21	46	36	1	1	0	0	0	0	0	0	0	0	0	0	10	0	10	0	0	0	0	0		78970	16124	0.761	13.02
202307	2145960	310350	ARAGUARI	31	3	Sudeste	38440036	16826067000110	1	00000000000000	1	M	MUNICIPAL	04	Unidade SEM atividade de Ensino	05	HOSPITAL GERAL	06	ATENDIMENTO TURNOS MANHÃ/TARDE	3999	Associação Privada	19	43	50	1	1	0	0	0	0	0	0	0	0	0	0	0	0	0	0	2	0	2	0		117808	20964	0.773	11.74
202307	9681752	310350	ARAGUARI	31	3	Sudeste	38446833	10550765000159	1	00000000000000	1	M	MUNICIPAL	04	Unidade SEM atividade de Ensino	05	HOSPITAL GERAL	06	ATENDIMENTO TURNOS MANHÃ/TARDE	3999	Associação Privada	75	92	68	1	1	0	0	0	0	0	0	0	0	0	0	0	0	0	0	10	0	0	10		117808	20964	0.773	11.74
202307	2138875	310560	BARBACENA	31	3	Sudeste	36202290	17082892000110	1	00000000000000	1	M	MUNICIPAL	04	Unidade SEM atividade de Ensino	05	HOSPITAL GERAL	06	ATENDIMENTO TURNOS MANHÃ/TARDE	3999	Associação Privada	51	36	32	1	1	0	0	0	0	0	0	0	0	0	0	2	0	2	0	0	0	0	0		125317	29703	0.769	11.35
202307	0026921	310620	BELO HORIZONTE	31	3	Sudeste	30130100	19843929001344	3	19843929000100	1	M	MUNICIPAL	05	Hospital de Ensino	05	HOSPITAL GERAL	06	ATENDIMENTO TURNOS MANHÃ/TARDE	1147	Fundação Pública de Direito Público Estadual ou do Distrito Federal	280	54	107	1	0	0	0	0	0	0	0	0	0	0	0	10	0	10	0	0	0	0	0		2315560	359290	0.797	9.55
202307	0026948	310620	BELO HORIZONTE	31	3	Sudeste	30130110	19843929001506	3	19843929000100	1	M	MUNICIPAL	05	Hospital de Ensino	07	HOSPITAL ESPECIALIZADO	06	ATENDIMENTO TURNOS MANHÃ/TARDE	1147	Fundação Pública de Direito Público Estadual ou do Distrito Federal	0	4	22	1	0	0	0	0	0	0	0	0	0	0	0	18	0	18	0	0	0	0	0		2315560	359290	0.797	9.55
202307	0027014	310620	BELO HORIZONTE	31	3	Sudeste	30150221	17209891000193	1	00000000000000	1	M	MUNICIPAL	05	Hospital de Ensino	05	HOSPITAL GERAL	06	ATENDIMENTO TURNOS MANHÃ/TARDE	3999	Associação Privada	219	418	209	1	0	0	0	0	0	0	0	0	0	0	0	12	0	12	0	18	0	18	0		2315560	359290	0.797	9.55
202307	0027049	310620	BELO HORIZONTE	31	3	Sudeste	30130100	15126437001549	1	00000000000000	1	M	MUNICIPAL	05	Hospital de Ensino	05	HOSPITAL GERAL	06	ATENDIMENTO TURNOS MANHÃ/TARDE	2011	Empresa Pública	119	114	103	1	0	0	0	0	0	0	0	0	0	0	0	11	0	11	0	0	0	0	0		2315560	359290	0.797	9.55
202307	0027685	310620	BELO HORIZONTE	31	3	Sudeste	31015015	16513178006107	1	00000000000000	0	M	MUNICIPAL	04	Unidade SEM atividade de Ensino	07	HOSPITAL ESPECIALIZADO	06	ATENDIMENTO TURNOS MANHÃ/TARDE	2143	Cooperativa	0	0	20	0	1	0	0	0	0	0	0	20	0	0	20	0	0	0	0	0	0	0	0		2315560	359290	0.797	9.55
202307	0027979	310620	BELO HORIZONTE	31	3	Sudeste	31130122	03490958000104	1	00000000000000	0	M	MUNICIPAL	03	Unidade Auxiliar de Ensino	05	HOSPITAL GERAL	06	ATENDIMENTO TURNOS MANHÃ/TARDE	2054	Sociedade Anônima Fechada	21	76	38	0	1	0	0	0	0	0	0	7	0	0	7	0	0	0	0	0	0	0	0		2315560	359290	0.797	9.55
202307	2192896	310620	BELO HORIZONTE	31	3	Sudeste	31110430	16692121000181	1	00000000000000	1	M	MUNICIPAL	05	Hospital de Ensino	05	HOSPITAL GERAL	06	ATENDIMENTO TURNOS MANHÃ/TARDE	1120	Autarquia Municipal	106	190	124	1	0	0	0	0	0	0	0	0	0	0	0	20	0	20	0	0	0	0	0		2315560	359290	0.797	9.55
202307	2695324	310620	BELO HORIZONTE	31	3	Sudeste	30285408	17200429000125	1	00000000000000	1	M	MUNICIPAL	05	Hospital de Ensino	05	HOSPITAL GERAL	06	ATENDIMENTO TURNOS MANHÃ/TARDE	3069	Fundação Privada	69	40	26	1	1	0	0	0	0	0	0	0	0	0	0	10	0	6	4	0	0	0	0		2315560	359290	0.797	9.55
202307	2695634	310620	BELO HORIZONTE	31	3	Sudeste	30220330	20294088000109	1	00000000000000	1	M	MUNICIPAL	03	Unidade Auxiliar de Ensino	05	HOSPITAL GERAL	06	ATENDIMENTO TURNOS MANHÃ/TARDE	2054	Sociedade Anônima Fechada	150	94	48	1	1	0	0	0	0	0	0	0	0	0	0	8	0	6	2	0	0	0	0		2315560	359290	0.797	9.55
202307	3648907	310620	BELO HORIZONTE	31	3	Sudeste	30130151	42945394000362	1	00000000000000	0	M	MUNICIPAL	03	Unidade Auxiliar de Ensino	07	HOSPITAL ESPECIALIZADO	06	ATENDIMENTO TURNOS MANHÃ/TARDE	2054	Sociedade Anônima Fechada	0	0	40	0	1	0	0	0	0	0	0	32	0	0	32	0	0	0	0	0	0	0	0		2315560	359290	0.797	9.55
202307	6575560	310620	BELO HORIZONTE	31	3	Sudeste	30130110	17217332003906	1	00000000000000	0	E	ESTADUAL	03	Unidade Auxiliar de Ensino	05	HOSPITAL GERAL	06	ATENDIMENTO TURNOS MANHÃ/TARDE	1112	Autarquia Estadual ou do Distrito Federal	54	143	50	0	0	0	0	0	0	0	0	0	0	0	0	0	0	0	0	10	0	0	10		2315560	359290	0.797	9.55
202307	7684878	310620	BELO HORIZONTE	31	3	Sudeste	30110064	16676520000582	1	00000000000000	0	M	MUNICIPAL	03	Unidade Auxiliar de Ensino	05	HOSPITAL GERAL	06	ATENDIMENTO TURNOS MANHÃ/TARDE	2046	Sociedade Anônima Aberta	96	64	52	0	1	0	0	0	0	0	0	0	0	0	0	22	0	0	22	0	0	0	0		2315560	359290	0.797	9.55
202307	2126494	310670	BETIM	31	3	Sudeste	32671602	00000000000000	3	18715391000196	1	M	MUNICIPAL	04	Unidade SEM atividade de Ensino	05	HOSPITAL GERAL	06	ATENDIMENTO TURNOS MANHÃ/TARDE	1244	Município	104	96	96	1	0	0	0	0	0	0	0	0	0	0	0	6	0	6	0	0	0	0	0		411846	83054	0.749	12.68
202307	9696733	310670	BETIM	31	3	Sudeste	32673440	16676520000825	1	00000000000000	0	M	MUNICIPAL	03	Unidade Auxiliar de Ensino	05	HOSPITAL GERAL	06	ATENDIMENTO TURNOS MANHÃ/TARDE	2046	Sociedade Anônima Aberta	23	21	15	0	1	0	0	0	0	0	0	0	0	0	0	2	0	0	2	0	0	0	0		411846	83054	0.749	12.68
202307	9755128	310670	BETIM	31	3	Sudeste	32671150	16513178006450	1	00000000000000	0	M	MUNICIPAL	04	Unidade SEM atividade de Ensino	05	HOSPITAL GERAL	06	ATENDIMENTO TURNOS MANHÃ/TARDE	2143	Cooperativa	17	60	40	0	0	0	0	0	0	0	0	0	0	0	0	10	0	0	10	0	0	0	0		411846	83054	0.749	12.68
202307	2191164	311860	CONTAGEM	31	3	Sudeste	32010000	00000000000000	3	18715508000131	1	M	MUNICIPAL	04	Unidade SEM atividade de Ensino	07	HOSPITAL ESPECIALIZADO	06	ATENDIMENTO TURNOS MANHÃ/TARDE	1244	Município	3	13	60	1	0	0	0	0	0	0	0	0	0	0	0	10	0	10	0	0	0	0	0
202307	2761203	312160	DIAMANTINA	31	3	Sudeste	39100000	20081238000104	1	00000000000000	1	M	MUNICIPAL	03	Unidade Auxiliar de Ensino	05	HOSPITAL GERAL	06	ATENDIMENTO TURNOS MANHÃ/TARDE	3999	Associação Privada	27	9	25	1	1	0	0	0	0	0	0	0	0	0	0	2	0	2	0	0	0	0	0
202307	2159252	312230	DIVINOPOLIS	31	3	Sudeste	35500227	20146064000102	1	00000000000000	1	M	MUNICIPAL	03	Unidade Auxiliar de Ensino	05	HOSPITAL GERAL	06	ATENDIMENTO TURNOS MANHÃ/TARDE	3069	Fundação Privada	120	128	49	1	1	0	0	0	0	0	0	0	0	0	0	2	0	2	0	0	0	0	0
202307	2159376	312230	DIVINOPOLIS	31	3	Sudeste	35502562	23772726000148	1	00000000000000	0	M	MUNICIPAL	04	Unidade SEM atividade de Ensino	05	HOSPITAL GERAL	06	ATENDIMENTO TURNOS MANHÃ/TARDE	2054	Sociedade Anônima Fechada	36	34	30	0	1	0	0	0	0	0	0	0	0	0	0	0	0	0	0	2	0	0	2
202307	2142376	312610	FORMIGA	31	3	Sudeste	35570090	20499893000179	1	00000000000000	1	M	MUNICIPAL	03	Unidade Auxiliar de Ensino	05	HOSPITAL GERAL	06	ATENDIMENTO TURNOS MANHÃ/TARDE	3999	Associação Privada	16	39	36	1	1	0	0	0	0	0	0	0	0	0	0	1	0	1	0	0	0	0	0
202307	2118661	312770	GOVERNADOR VALADARES	31	3	Sudeste	35044220	22709109000216	3	22709109000135	1	M	MUNICIPAL	04	Unidade SEM atividade de Ensino	05	HOSPITAL GERAL	06	ATENDIMENTO TURNOS MANHÃ/TARDE	3999	Associação Privada	55	47	32	1	1	0	0	0	0	0	0	0	0	0	0	10	0	0	10	0	0	0	0
202307	2222043	312770	GOVERNADOR VALADARES	31	3	Sudeste	35020600	00000000000000	3	20622890000180	1	M	MUNICIPAL	04	Unidade SEM atividade de Ensino	05	HOSPITAL GERAL	06	ATENDIMENTO TURNOS MANHÃ/TARDE	1244	Município	56	137	82	1	0	0	0	1	0	0	0	0	0	0	0	10	0	10	0	0	0	0	0
202307	6236367	312770	GOVERNADOR VALADARES	31	3	Sudeste	35057730	42892281000346	1	00000000000000	0	M	MUNICIPAL	04	Unidade SEM atividade de Ensino	05	HOSPITAL GERAL	06	ATENDIMENTO TURNOS MANHÃ/TARDE	2143	Cooperativa	31	25	30	0	1	0	0	0	0	0	0	0	0	0	0	10	0	0	10	0	0	0	0
202307	2205440	313130	IPATINGA	31	3	Sudeste	35160158	19878404000100	1	00000000000000	1	M	MUNICIPAL	04	Unidade SEM atividade de Ensino	05	HOSPITAL GERAL	06	ATENDIMENTO TURNOS MANHÃ/TARDE	3069	Fundação Privada	131	198	93	1	1	0	0	0	0	0	0	0	0	0	0	5	0	3	2	0	0	0	0
202307	2208857	313240	ITAJUBA	31	3	Sudeste	37500080	21040696000311	3	21040696000150	1	M	MUNICIPAL	05	Hospital de Ensino	05	HOSPITAL GERAL	06	ATENDIMENTO TURNOS MANHÃ/TARDE	3999	Associação Privada	47	34	44	1	1	0	0	0	0	0	0	0	0	0	0	3	0	3	0	0	0	0	0
202307	2111624	313670	JUIZ DE FORA	31	3	Sudeste	36048507	19843929001000	3	19843929000100	1	M	MUNICIPAL	03	Unidade Auxiliar de Ensino	05	HOSPITAL GERAL	06	ATENDIMENTO TURNOS MANHÃ/TARDE	1147	Fundação Pública de Direito Público Estadual ou do Distrito Federal	22	36	45	1	0	0	0	0	0	0	0	0	0	0	0	10	0	8	2	0	0	0	0
202307	2153084	313670	JUIZ DE FORA	31	3	Sudeste	36025330	21583042000172	1	00000000000000	1	M	MUNICIPAL	05	Hospital de Ensino	05	HOSPITAL GERAL	06	ATENDIMENTO TURNOS MANHÃ/TARDE	3999	Associação Privada	58	122	69	1	0	0	0	0	0	0	0	0	0	0	0	2	0	2	0	0	0	0	0
202307	2153882	313670	JUIZ DE FORA	31	3	Sudeste	36021630	21575709000195	1	00000000000000	1	M	MUNICIPAL	05	Hospital de Ensino	05	HOSPITAL GERAL	06	ATENDIMENTO TURNOS MANHÃ/TARDE	3999	Associação Privada	162	144	55	1	1	0	0	0	0	0	0	0	0	0	0	4	0	4	0	0	0	0	0
202307	3019063	313670	JUIZ DE FORA	31	3	Sudeste	36020200	17268871000193	1	00000000000000	0	M	MUNICIPAL	04	Unidade SEM atividade de Ensino	05	HOSPITAL GERAL	06	ATENDIMENTO TURNOS MANHÃ/TARDE	2062	Sociedade Empresária Limitada	51	41	52	0	1	0	0	0	0	0	0	1	0	0	1	1	0	0	1	0	0	0	0
202307	9841849	313670	JUIZ DE FORA	31	3	Sudeste	36033000	17689407000847	1	00000000000000	0	M	MUNICIPAL	04	Unidade SEM atividade de Ensino	05	HOSPITAL GERAL	06	ATENDIMENTO TURNOS MANHÃ/TARDE	2143	Cooperativa	50	51	34	0	1	0	0	0	0	0	0	0	0	0	0	3	0	0	3	0	0	0	0
202307	2112175	313820	LAVRAS	31	3	Sudeste	37200160	22073381000171	1	00000000000000	1	M	MUNICIPAL	04	Unidade SEM atividade de Ensino	05	HOSPITAL GERAL	06	ATENDIMENTO TURNOS MANHÃ/TARDE	3999	Associação Privada	39	20	16	1	1	0	0	0	0	0	0	0	0	0	0	3	0	3	0	0	0	0	0
202307	2122650	313840	LEOPOLDINA	31	3	Sudeste	36700124	22149165000162	1	00000000000000	1	E	ESTADUAL	04	Unidade SEM atividade de Ensino	05	HOSPITAL GERAL	06	ATENDIMENTO TURNOS MANHÃ/TARDE	3999	Associação Privada	17	52	12	1	1	0	0	0	0	0	0	0	0	0	0	1	0	0	1	0	0	0	0
202307	2149990	314330	MONTES CLAROS	31	3	Sudeste	39400103	22669931000110	1	00000000000000	1	M	MUNICIPAL	05	Hospital de Ensino	05	HOSPITAL GERAL	06	ATENDIMENTO TURNOS MANHÃ/TARDE	3999	Associação Privada	146	122	50	1	1	0	0	0	0	0	0	0	0	0	0	2	0	2	0	0	0	0	0
202307	2219654	314330	MONTES CLAROS	31	3	Sudeste	39401002	00000000000000	3	22675359000100	1	M	MUNICIPAL	05	Hospital de Ensino	05	HOSPITAL GERAL	06	ATENDIMENTO TURNOS MANHÃ/TARDE	1112	Autarquia Estadual ou do Distrito Federal	24	58	22	1	0	0	0	0	0	0	0	0	0	0	0	2	0	2	0	0	0	0	0
202307	7366108	314330	MONTES CLAROS	31	3	Sudeste	39401222	20533295000330	1	00000000000000	1	M	MUNICIPAL	04	Unidade SEM atividade de Ensino	05	HOSPITAL GERAL	06	ATENDIMENTO TURNOS MANHÃ/TARDE	3069	Fundação Privada	41	45	64	1	1	0	0	0	0	0	0	0	0	0	0	12	0	10	2	0	0	0	0
202307	2162377	314390	MURIAE	31	3	Sudeste	36889001	22790182000184	1	00000000000000	1	D	DUPLA	04	Unidade SEM atividade de Ensino	05	HOSPITAL GERAL	06	ATENDIMENTO TURNOS MANHÃ/TARDE	2054	Sociedade Anônima Fechada	17	29	31	1	1	0	0	0	0	0	0	0	0	0	0	5	0	0	5	0	0	0	0
202307	2195453	314390	MURIAE	31	3	Sudeste	36888233	00961315000103	1	00000000000000	1	D	DUPLA	04	Unidade SEM atividade de Ensino	07	HOSPITAL ESPECIALIZADO	06	ATENDIMENTO TURNOS MANHÃ/TARDE	3069	Fundação Privada	55	82	23	1	1	0	0	0	0	0	0	0	0	0	0	2	0	0	2	0	0	0	0
202307	4042085	314390	MURIAE	31	3	Sudeste	36880103	22780498000195	1	00000000000000	1	D	DUPLA	04	Unidade SEM atividade de Ensino	05	HOSPITAL GERAL	06	ATENDIMENTO TURNOS MANHÃ/TARDE	3999	Associação Privada	69	83	40	1	1	0	0	0	0	0	0	0	0	0	0	4	0	3	1	0	0	0	0
202307	2115891	314480	NOVA LIMA	31	3	Sudeste	34006056	01067064000172	1	00000000000000	0	M	MUNICIPAL	04	Unidade SEM atividade de Ensino	05	HOSPITAL GERAL	06	ATENDIMENTO TURNOS MANHÃ/TARDE	2054	Sociedade Anônima Fechada	36	64	84	0	1	0	0	0	0	0	0	0	0	0	0	30	0	0	30	0	0	0	0
202307	2775999	314790	PASSOS	31	3	Sudeste	37904020	23278898000160	1	00000000000000	1	D	DUPLA	03	Unidade Auxiliar de Ensino	05	HOSPITAL GERAL	06	ATENDIMENTO TURNOS MANHÃ/TARDE	3069	Fundação Privada	67	177	65	1	1	0	0	0	0	0	0	0	0	0	0	4	0	2	2	0	0	0	0
202307	2726734	314800	PATOS DE MINAS	31	3	Sudeste	38700160	18170894000123	1	00000000000000	1	M	MUNICIPAL	04	Unidade SEM atividade de Ensino	05	HOSPITAL GERAL	06	ATENDIMENTO TURNOS MANHÃ/TARDE	2062	Sociedade Empresária Limitada	18	24	21	1	1	0	0	0	0	0	0	0	0	0	0	2	0	2	0	0	0	0	0
202307	2129469	315180	POCOS DE CALDAS	31	3	Sudeste	37701027	23647209000147	1	00000000000000	1	M	MUNICIPAL	04	Unidade SEM atividade de Ensino	05	HOSPITAL GERAL	06	ATENDIMENTO TURNOS MANHÃ/TARDE	3999	Associação Privada	66	48	37	1	1	0	0	1	1	0	0	0	0	0	0	3	0	1	2	0	0	0	0
202307	2208903	315180	POCOS DE CALDAS	31	3	Sudeste	37700483	62550256002173	1	00000000000000	0	M	MUNICIPAL	04	Unidade SEM atividade de Ensino	05	HOSPITAL GERAL	06	ATENDIMENTO TURNOS MANHÃ/TARDE	2054	Sociedade Anônima Fechada	41	31	21	0	1	0	0	0	0	0	0	4	0	0	4	0	0	0	0	0	0	0	0
202307	2127989	315250	POUSO ALEGRE	31	3	Sudeste	37553079	23951916000475	3	23951916000122	1	M	MUNICIPAL	05	Hospital de Ensino	05	HOSPITAL GERAL	06	ATENDIMENTO TURNOS MANHÃ/TARDE	3069	Fundação Privada	102	117	63	1	1	0	0	0	0	0	0	0	0	0	0	10	0	10	0	0	0	0	0
202307	2161354	316250	SAO JOAO DEL REI	31	3	Sudeste	36307346	24729097000136	1	00000000000000	1	M	MUNICIPAL	03	Unidade Auxiliar de Ensino	05	HOSPITAL GERAL	06	ATENDIMENTO TURNOS MANHÃ/TARDE	3999	Associação Privada	36	56	23	1	1	0	0	0	0	0	0	0	0	0	0	3	0	3	0	0	0	0	0		90225	13654	0.758	4.62
202307	2146525	316470	SAO SEBASTIAO DO PARAISO	31	3	Sudeste	37950000	24899395000174	1	00000000000000	1	M	MUNICIPAL	04	Unidade SEM atividade de Ensino	05	HOSPITAL GERAL	06	ATENDIMENTO TURNOS MANHÃ/TARDE	3999	Associação Privada	56	86	36	1	1	0	0	0	0	0	0	0	0	0	0	4	0	2	2	0	0	0	0		71796	12901	0.722	9.96
202307	2206528	316720	SETE LAGOAS	31	3	Sudeste	35701007	24993560000152	1	00000000000000	1	M	MUNICIPAL	04	Unidade SEM atividade de Ensino	05	HOSPITAL GERAL	06	ATENDIMENTO TURNOS MANHÃ/TARDE	3999	Associação Privada	26	54	30	1	1	0	0	0	0	0	0	0	0	0	0	1	0	1	0	0	0	0	0		227397	38747	0.76	14.78
202307	2208172	316860	TEOFILO OTONI	31	3	Sudeste	39800022	25104902000107	1	00000000000000	1	M	MUNICIPAL	04	Unidade SEM atividade de Ensino	05	HOSPITAL GERAL	06	ATENDIMENTO TURNOS MANHÃ/TARDE	3999	Associação Privada	61	60	25	1	1	0	0	0	0	0	0	0	0	0	0	1	0	1	0	0	0	0	0		137418	25717	0.701	17.16
202307	2140217	316870	TIMOTEO	31	3	Sudeste	35180320	00000000000000	3	19875020000134	1	M	MUNICIPAL	04	Unidade SEM atividade de Ensino	05	HOSPITAL GERAL	06	ATENDIMENTO TURNOS MANHÃ/TARDE	1244	Município	16	12	18	1	1	0	0	0	0	0	0	0	0	0	0	10	0	10	0	0	0	0	0		81579	14456	0.77	5.59
202307	2760657	316930	TRES CORACOES	31	3	Sudeste	37410113	18632315000117	1	00000000000000	1	M	MUNICIPAL	04	Unidade SEM atividade de Ensino	05	HOSPITAL GERAL	06	ATENDIMENTO TURNOS MANHÃ/TARDE	3069	Fundação Privada	34	54	24	1	1	0	0	0	0	0	0	0	0	0	0	1	0	1	0	0	0	0	0		75485	12127	0.744	19.4
202307	2195437	316990	UBA	31	3	Sudeste	36507140	25335803000128	1	00000000000000	1	D	DUPLA	04	Unidade SEM atividade de Ensino	05	HOSPITAL GERAL	06	ATENDIMENTO TURNOS MANHÃ/TARDE	3999	Associação Privada	32	62	25	1	1	0	0	0	0	0	0	0	0	0	0	4	0	4	0	0	0	0	0		103365	18633	0.724	12.76
202307	2206595	317010	UBERABA	31	3	Sudeste	38025440	25437484000242	3	25437484000161	1	M	MUNICIPAL	05	Hospital de Ensino	05	HOSPITAL GERAL	06	ATENDIMENTO TURNOS MANHÃ/TARDE	1104	Autarquia Federal	88	70	56	1	0	0	0	1	0	0	0	0	0	0	0	4	0	4	0	0	0	0	0		337836	61178	0.772	13.33
202307	9745041	317010	UBERABA	31	3	Sudeste	38025110	17774738001504	1	00000000000000	0	M	MUNICIPAL	04	Unidade SEM atividade de Ensino	05	HOSPITAL GERAL	06	ATENDIMENTO TURNOS MANHÃ/TARDE	2143	Cooperativa	40	26	20	0	1	0	0	0	0	0	0	0	0	0	0	4	0	0	4	0	0	0	0		337836	61178	0.772	13.33
202307	2146355	317020	UBERLANDIA	31	3	Sudeste	38405320	15126437003835	1	00000000000000	1	M	MUNICIPAL	03	Unidade Auxiliar de Ensino	05	HOSPITAL GERAL	06	ATENDIMENTO TURNOS MANHÃ/TARDE	2011	Empresa Pública	132	161	98	1	0	0	0	0	0	0	0	0	0	0	0	0	0	0	0	9	0	9	0		713224	130459	0.789	8.59
202307	2151812	317020	UBERLANDIA	31	3	Sudeste	38400450	18484378000173	1	00000000000000	1	M	MUNICIPAL	04	Unidade SEM atividade de Ensino	05	HOSPITAL GERAL	06	ATENDIMENTO TURNOS MANHÃ/TARDE	2062	Sociedade Empresária Limitada	54	10	61	1	1	0	0	0	0	0	0	10	0	0	10	1	0	0	1	4	0	0	4		713224	130459	0.789	8.59
202307	2151871	317020	UBERLANDIA	31	3	Sudeste	38400124	25761040000187	1	00000000000000	0	M	MUNICIPAL	04	Unidade SEM atividade de Ensino	05	HOSPITAL GERAL	06	ATENDIMENTO TURNOS MANHÃ/TARDE	2054	Sociedade Anônima Fechada	24	22	63	0	1	0	0	0	0	0	0	0	0	0	0	9	0	0	9	0	0	0	0		713224	130459	0.789	8.59
202307	3597156	317020	UBERLANDIA	31	3	Sudeste	38408186	12361267031234	1	00000000000000	0	M	MUNICIPAL	04	Unidade SEM atividade de Ensino	05	HOSPITAL GERAL	06	ATENDIMENTO TURNOS MANHÃ/TARDE	2054	Sociedade Anônima Fechada	10	10	10	0	1	0	0	0	0	0	0	0	0	0	0	2	0	0	2	0	0	0	0		713224	130459	0.789	8.59
202307	7433867	317020	UBERLANDIA	31	3	Sudeste	38411186	17087591000189	1	00000000000000	1	M	MUNICIPAL	04	Unidade SEM atividade de Ensino	05	HOSPITAL GERAL	04	ATENDIMENTO SOMENTE PELA MANHÃ	2054	Sociedade Anônima Fechada	87	25	52	1	1	0	0	0	0	0	0	0	0	0	0	7	0	0	7	0	0	0	0		713224	130459	0.789	8.59
202307	2099454	317130	VICOSA	31	3	Sudeste	36570031	25945403000134	1	00000000000000	1	M	MUNICIPAL	05	Hospital de Ensino	05	HOSPITAL GERAL	06	ATENDIMENTO TURNOS MANHÃ/TARDE	3999	Associação Privada	36	30	23	1	1	0	0	0	0	0	0	0	0	0	0	7	0	7	0	0	0	0	0		76430	12279	0.855	5.62
202307	2485729	320120	CACHOEIRO DE ITAPEMIRIM	32	3	Sudeste	29300070	27192590000158	1	00000000000000	1	E	ESTADUAL	03	Unidade Auxiliar de Ensino	05	HOSPITAL GERAL	06	ATENDIMENTO TURNOS MANHÃ/TARDE	3999	Associação Privada	20	40	118	1	1	0	0	0	0	0	0	0	0	0	0	28	0	18	10	0	0	0	0
202307	2547821	320120	CACHOEIRO DE ITAPEMIRIM	32	3	Sudeste	29308065	27193705000129	1	00000000000000	1	E	ESTADUAL	04	Unidade SEM atividade de Ensino	05	HOSPITAL GERAL	06	ATENDIMENTO TURNOS MANHÃ/TARDE	3999	Associação Privada	83	76	61	1	1	0	0	0	0	0	0	0	0	0	0	5	0	4	1	0	0	0	0
202307	9584498	320120	CACHOEIRO DE ITAPEMIRIM	32	3	Sudeste	29300057	32440968000206	1	00000000000000	0	M	MUNICIPAL	04	Unidade SEM atividade de Ensino	05	HOSPITAL GERAL	04	ATENDIMENTO SOMENTE PELA MANHÃ	2143	Cooperativa	0	0	4	0	1	0	0	0	0	0	0	1	0	0	1	0	0	0	0	0	0	0	0
202307	2448521	320150	COLATINA	32	3	Sudeste	29701400	27502715000107	1	00000000000000	1	M	MUNICIPAL	03	Unidade Auxiliar de Ensino	05	HOSPITAL GERAL	06	ATENDIMENTO TURNOS MANHÃ/TARDE	3069	Fundação Privada	27	28	73	1	1	0	0	0	0	0	0	0	0	0	0	10	0	10	0	0	0	0	0
202307	5678838	320150	COLATINA	32	3	Sudeste	29712400	07039651000134	1	00000000000000	0	M	MUNICIPAL	04	Unidade SEM atividade de Ensino	05	HOSPITAL GERAL	06	ATENDIMENTO TURNOS MANHÃ/TARDE	2054	Sociedade Anônima Fechada	8	17	16	0	1	0	0	0	0	0	0	1	0	0	1	0	0	0	0	0	0	0	0
202307	5939712	320150	COLATINA	32	3	Sudeste	29702130	39384664000218	1	00000000000000	0	M	MUNICIPAL	04	Unidade SEM atividade de Ensino	05	HOSPITAL GERAL	06	ATENDIMENTO TURNOS MANHÃ/TARDE	2143	Cooperativa	0	46	16	0	1	0	0	0	0	0	0	3	0	0	3	0	0	0	0	0	0	0	0
202307	7557523	320240	GUARAPARI	32	3	Sudeste	29216610	27192590000581	1	00000000000000	1	D	DUPLA	04	Unidade SEM atividade de Ensino	05	HOSPITAL GERAL	04	ATENDIMENTO SOMENTE PELA MANHÃ	3999	Associação Privada	0	0	20	1	0	0	0	0	0	0	0	0	0	0	0	10	0	2	8	0	0	0	0
202307	0678627	320320	LINHARES	32	3	Sudeste	29907318	30035903000179	1	00000000000000	1	E	ESTADUAL	04	Unidade SEM atividade de Ensino	05	HOSPITAL GERAL	06	ATENDIMENTO TURNOS MANHÃ/TARDE	2054	Sociedade Anônima Fechada	71	44	38	1	1	0	0	1	0	0	0	0	0	0	0	7	0	0	7	0	0	0	0
202307	7914075	320490	SAO MATEUS	32	3	Sudeste	29933010	10427478000156	1	00000000000000	0	E	ESTADUAL	04	Unidade SEM atividade de Ensino	05	HOSPITAL GERAL	06	ATENDIMENTO TURNOS MANHÃ/TARDE	2054	Sociedade Anônima Fechada	41	28	39	0	1	0	0	0	0	0	0	5	0	0	5	0	0	0	0	0	0	0	0		123752	25277	0.735	11.61
202307	3450198	320500	SERRA	32	3	Sudeste	29161001	02209094000139	1	00000000000000	1	E	ESTADUAL	04	Unidade SEM atividade de Ensino	05	HOSPITAL GERAL	06	ATENDIMENTO TURNOS MANHÃ/TARDE	2054	Sociedade Anônima Fechada	41	97	79	1	1	0	0	0	0	0	0	0	0	0	0	10	0	0	10	0	0	0	0		520653	109824	0.739	10.24
202307	2678179	320520	VILA VELHA	32	3	Sudeste	29106150	27080605001168	3	27080605000196	1	E	ESTADUAL	04	Unidade SEM atividade de Ensino	05	HOSPITAL GERAL	06	ATENDIMENTO TURNOS MANHÃ/TARDE	1023	Órgão Público do Poder Executivo Estadual ou do Distrito Federal	0	10	70	1	0	0	0	1	0	0	0	0	0	0	0	10	0	10	0	0	0	0	0		467722	81436	0.8	8.86
202307	3421597	320520	VILA VELHA	32	3	Sudeste	29101295	39298922000162	1	00000000000000	0	E	ESTADUAL	04	Unidade SEM atividade de Ensino	05	HOSPITAL GERAL	06	ATENDIMENTO TURNOS MANHÃ/TARDE	2054	Sociedade Anônima Fechada	15	21	32	0	1	0	0	0	0	0	0	0	0	0	0	5	0	0	5	0	0	0	0		467722	81436	0.8	8.86
202307	3537943	320520	VILA VELHA	32	3	Sudeste	29102020	06205542000187	1	00000000000000	1	E	ESTADUAL	03	Unidade Auxiliar de Ensino	05	HOSPITAL GERAL	06	ATENDIMENTO TURNOS MANHÃ/TARDE	3999	Associação Privada	21	55	59	1	1	0	0	0	0	0	0	0	0	0	0	10	0	0	10	0	0	0	0		467722	81436	0.8	8.86
202307	5417139	320520	VILA VELHA	32	3	Sudeste	29107250	00410817000138	1	00000000000000	1	E	ESTADUAL	01	Unidade Universitária	05	HOSPITAL GERAL	04	ATENDIMENTO SOMENTE PELA MANHÃ	2054	Sociedade Anônima Fechada	56	196	78	0	1	0	0	0	0	0	0	0	0	0	0	2	0	0	2	0	0	0	0		467722	81436	0.8	8.86
202307	0012017	320530	VITORIA	32	3	Sudeste	29050720	04371703000187	1	00000000000000	1	E	ESTADUAL	04	Unidade SEM atividade de Ensino	05	HOSPITAL GERAL	06	ATENDIMENTO TURNOS MANHÃ/TARDE	1023	Órgão Público do Poder Executivo Estadual ou do Distrito Federal	10	22	15	1	0	0	0	0	0	0	0	0	0	0	0	2	0	2	0	0	0	0	0		322869	53354	0.845	10.88
202307	3167895	320530	VITORIA	32	3	Sudeste	29047660	27578434001525	1	00000000000000	0	E	ESTADUAL	04	Unidade SEM atividade de Ensino	05	HOSPITAL GERAL	06	ATENDIMENTO TURNOS MANHÃ/TARDE	2143	Cooperativa	24	82	53	0	1	0	0	0	0	0	0	9	0	0	9	0	0	0	0	0	0	0	0		322869	53354	0.845	10.88
202307	9903496	330010	ANGRA DOS REIS	33	3	Sudeste	23900620	10562003000334	1	00000000000000	1	M	MUNICIPAL	04	Unidade SEM atividade de Ensino	05	HOSPITAL GERAL	06	ATENDIMENTO TURNOS MANHÃ/TARDE	2062	Sociedade Empresária Limitada	0	0	20	0	1	0	0	0	0	0	0	0	0	0	0	5	0	0	5	0	0	0	0		167434	33860	0.724	14.05
202307	2696932	330020	ARARUAMA	33	3	Sudeste	99999999	42498717007834	3	42498717000155	1	E	ESTADUAL	04	Unidade SEM atividade de Ensino	05	HOSPITAL GERAL	06	ATENDIMENTO TURNOS MANHÃ/TARDE	1023	Órgão Público do Poder Executivo Estadual ou do Distrito Federal	34	14	31	1	0	0	0	0	0	0	0	0	0	0	0	8	0	4	4	0	0	0	0		129671	24022	0.718	12
202307	2280051	330040	BARRA MANSA	33	3	Sudeste	27310420	28683712000171	1	00000000000000	1	M	MUNICIPAL	03	Unidade Auxiliar de Ensino	05	HOSPITAL GERAL	06	ATENDIMENTO TURNOS MANHÃ/TARDE	3999	Associação Privada	63	109	36	1	1	0	0	0	0	0	0	0	0	0	0	7	0	0	7	0	0	0	0		169894	29299	0.729	14.3
202307	5878640	330040	BARRA MANSA	33	3	Sudeste	27323240	06294654000151	3	28695658000184	1	M	MUNICIPAL	04	Unidade SEM atividade de Ensino	07	HOSPITAL ESPECIALIZADO	06	ATENDIMENTO TURNOS MANHÃ/TARDE	1031	Órgão Público do Poder Executivo Municipal	1	4	11	1	0	0	0	0	0	0	0	0	0	0	0	2	0	2	0	0	0	0	0		169894	29299	0.729	14.3
202307	6392415	330040	BARRA MANSA	33	3	Sudeste	27323240	08264054000176	1	00000000000000	0	M	MUNICIPAL	04	Unidade SEM atividade de Ensino	07	HOSPITAL ESPECIALIZADO	06	ATENDIMENTO TURNOS MANHÃ/TARDE	2062	Sociedade Empresária Limitada	0	0	10	0	1	0	0	0	0	0	0	0	0	0	0	2	0	0	2	0	0	0	0		169894	29299	0.729	14.3
202307	2287579	330100	CAMPOS DOS GOYTACAZES	33	3	Sudeste	28051170	00000000000000	3	31506306000148	1	M	MUNICIPAL	03	Unidade Auxiliar de Ensino	05	HOSPITAL GERAL	06	ATENDIMENTO TURNOS MANHÃ/TARDE	1155	Fundação Pública de Direito Público Municipal	81	83	54	1	0	0	0	0	0	0	0	0	0	0	0	18	0	8	10	0	0	0	0
202307	3315916	330100	CAMPOS DOS GOYTACAZES	33	3	Sudeste	28010140	30412068000149	1	00000000000000	0	M	MUNICIPAL	04	Unidade SEM atividade de Ensino	05	HOSPITAL GERAL	06	ATENDIMENTO TURNOS MANHÃ/TARDE	2062	Sociedade Empresária Limitada	8	0	10	0	1	0	0	0	0	0	0	1	0	0	1	0	0	0	0	0	0	0	0
202307	3315924	330100	CAMPOS DOS GOYTACAZES	33	3	Sudeste	28010140	39695945000100	1	00000000000000	0	M	MUNICIPAL	03	Unidade Auxiliar de Ensino	07	HOSPITAL ESPECIALIZADO	06	ATENDIMENTO TURNOS MANHÃ/TARDE	2062	Sociedade Empresária Limitada	0	0	59	0	1	0	0	0	0	0	0	0	0	0	0	0	0	0	0	10	0	0	10
202307	5108969	330100	CAMPOS DOS GOYTACAZES	33	3	Sudeste	28027142	40294225000201	3	40294225000112	0	M	MUNICIPAL	04	Unidade SEM atividade de Ensino	05	HOSPITAL GERAL	06	ATENDIMENTO TURNOS MANHÃ/TARDE	2143	Cooperativa	28	53	39	0	1	0	0	0	0	0	0	0	0	0	0	0	0	0	0	6	0	0	6
202307	2277751	330170	DUQUE DE CAXIAS	33	3	Sudeste	25056370	00000000000000	3	29138328000150	1	M	MUNICIPAL	04	Unidade SEM atividade de Ensino	07	HOSPITAL ESPECIALIZADO	06	ATENDIMENTO TURNOS MANHÃ/TARDE	1244	Município	0	10	8	1	0	0	0	0	0	0	0	0	0	0	0	7	0	0	7	0	0	0	0
202307	2290227	330170	DUQUE DE CAXIAS	33	3	Sudeste	25225015	00000000000000	3	29138328000150	1	M	MUNICIPAL	03	Unidade Auxiliar de Ensino	05	HOSPITAL GERAL	06	ATENDIMENTO TURNOS MANHÃ/TARDE	1244	Município	175	65	83	1	0	0	0	0	0	0	0	0	0	0	0	17	0	0	17	0	0	0	0
202307	3014673	330170	DUQUE DE CAXIAS	33	3	Sudeste	25070350	73372427000194	1	00000000000000	0	M	MUNICIPAL	04	Unidade SEM atividade de Ensino	05	HOSPITAL GERAL	06	ATENDIMENTO TURNOS MANHÃ/TARDE	2062	Sociedade Empresária Limitada	5	8	36	0	1	0	0	0	0	0	0	0	0	0	0	0	0	0	0	10	0	0	10
202307	3014681	330170	DUQUE DE CAXIAS	33	3	Sudeste	25070420	29435005003497	1	00000000000000	0	M	MUNICIPAL	04	Unidade SEM atividade de Ensino	05	HOSPITAL GERAL	06	ATENDIMENTO TURNOS MANHÃ/TARDE	2054	Sociedade Anônima Fechada	0	70	32	0	1	0	0	0	0	0	0	7	0	0	7	0	0	0	0	0	0	0	0
202307	6121705	330170	DUQUE DE CAXIAS	33	3	Sudeste	25070350	08866771000178	1	00000000000000	0	M	MUNICIPAL	04	Unidade SEM atividade de Ensino	05	HOSPITAL GERAL	06	ATENDIMENTO TURNOS MANHÃ/TARDE	2240	Sociedade Simples Limitada	0	0	70	0	1	0	0	0	0	0	0	0	0	0	0	0	0	0	0	20	0	0	20
202307	7436734	330200	ITAGUAI	33	3	Sudeste	23815541	40201642000335	1	00000000000000	0	M	MUNICIPAL	04	Unidade SEM atividade de Ensino	05	HOSPITAL GERAL	06	ATENDIMENTO TURNOS MANHÃ/TARDE	2062	Sociedade Empresária Limitada	22	25	25	0	1	0	0	0	0	0	0	0	0	0	0	10	0	0	10	0	0	0	0
202307	2278855	330220	ITAPERUNA	33	3	Sudeste	28300000	29640612000120	1	00000000000000	1	M	MUNICIPAL	03	Unidade Auxiliar de Ensino	05	HOSPITAL GERAL	06	ATENDIMENTO TURNOS MANHÃ/TARDE	3999	Associação Privada	98	69	103	1	1	0	0	0	0	0	0	0	0	0	0	8	0	4	4	0	0	0	0
202307	5106702	330240	MACAE	33	3	Sudeste	27910070	35830868000446	1	00000000000000	0	M	MUNICIPAL	04	Unidade SEM atividade de Ensino	05	HOSPITAL GERAL	06	ATENDIMENTO TURNOS MANHÃ/TARDE	2143	Cooperativa	21	21	56	0	1	0	0	0	0	0	0	7	0	0	7	0	0	0	0	0	0	0	0
202307	5412447	330240	MACAE	33	3	Sudeste	27910000	00000000000000	3	29115474000160	1	M	MUNICIPAL	04	Unidade SEM atividade de Ensino	05	HOSPITAL GERAL	06	ATENDIMENTO TURNOS MANHÃ/TARDE	1244	Município	56	43	68	1	0	0	0	0	0	0	0	0	0	0	0	6	0	4	2	0	0	0	0
202307	0012599	330330	NITEROI	33	3	Sudeste	24130616	32556060002800	3	32556060000181	1	M	MUNICIPAL	03	Unidade Auxiliar de Ensino	07	HOSPITAL ESPECIALIZADO	06	ATENDIMENTO TURNOS MANHÃ/TARDE	1155	Fundação Pública de Direito Público Municipal	0	0	27	1	0	0	0	0	0	0	0	7	0	5	2	10	0	10	0	0	0	0	0
202307	0055859	330330	NITEROI	33	3	Sudeste	24210510	03146010000390	1	00000000000000	0	M	MUNICIPAL	04	Unidade SEM atividade de Ensino	07	HOSPITAL ESPECIALIZADO	06	ATENDIMENTO TURNOS MANHÃ/TARDE	2062	Sociedade Empresária Limitada	0	0	25	0	1	0	0	0	0	0	0	0	0	0	0	4	0	0	4	0	0	0	0
202307	3065634	330330	NITEROI	33	3	Sudeste	24020096	60884855001207	1	00000000000000	0	M	MUNICIPAL	04	Unidade SEM atividade de Ensino	05	HOSPITAL GERAL	06	ATENDIMENTO TURNOS MANHÃ/TARDE	2054	Sociedade Anônima Fechada	7	157	46	0	1	0	0	0	0	0	0	6	0	0	6	0	0	0	0	0	0	0	0
202307	3594432	330330	NITEROI	33	3	Sudeste	24230251	30145502000171	1	00000000000000	0	M	MUNICIPAL	04	Unidade SEM atividade de Ensino	05	HOSPITAL GERAL	06	ATENDIMENTO TURNOS MANHÃ/TARDE	2054	Sociedade Anônima Fechada	37	28	93	0	1	0	0	0	0	0	0	0	0	0	0	0	0	0	0	6	0	0	6
202307	5851831	330330	NITEROI	33	3	Sudeste	24210510	03146010000128	1	00000000000000	0	M	MUNICIPAL	04	Unidade SEM atividade de Ensino	36	CLINICA/CENTRO DE ESPECIALIDADE	06	ATENDIMENTO TURNOS MANHÃ/TARDE	2062	Sociedade Empresária Limitada	0	0	21	0	0	0	0	0	0	0	0	0	0	0	0	10	0	0	10	0	0	0	0
202307	6734014	330330	NITEROI	33	3	Sudeste	24030215	31671480000308	1	00000000000000	0	M	MUNICIPAL	04	Unidade SEM atividade de Ensino	05	HOSPITAL GERAL	06	ATENDIMENTO TURNOS MANHÃ/TARDE	2062	Sociedade Empresária Limitada	76	52	53	0	1	0	0	0	0	0	0	10	0	0	10	0	0	0	0	0	0	0	0
202307	6861873	330330	NITEROI	33	3	Sudeste	24360200	00247125000200	1	00000000000000	0	M	MUNICIPAL	04	Unidade SEM atividade de Ensino	07	HOSPITAL ESPECIALIZADO	06	ATENDIMENTO TURNOS MANHÃ/TARDE	2062	Sociedade Empresária Limitada	0	0	57	0	0	0	0	0	0	0	0	0	0	0	0	10	0	0	10	0	0	0	0
202307	0679550	330350	NOVA IGUACU	33	3	Sudeste	26285060	00000000000000	3	42498717000155	1	E	ESTADUAL	04	Unidade SEM atividade de Ensino	05	HOSPITAL GERAL	06	ATENDIMENTO TURNOS MANHÃ/TARDE	1023	Órgão Público do Poder Executivo Estadual ou do Distrito Federal	0	150	120	1	0	0	0	0	0	0	0	0	0	0	0	20	0	0	20	0	0	0	0
202307	2282097	330350	NOVA IGUACU	33	3	Sudeste	26220098	30749410000109	1	00000000000000	0	M	MUNICIPAL	04	Unidade SEM atividade de Ensino	07	HOSPITAL ESPECIALIZADO	06	ATENDIMENTO TURNOS MANHÃ/TARDE	2062	Sociedade Empresária Limitada	2	1	34	0	1	0	0	0	0	0	0	12	0	0	12	5	0	0	5	0	0	0	0
202307	3019527	330350	NOVA IGUACU	33	3	Sudeste	26255140	30742399000147	1	00000000000000	0	M	MUNICIPAL	04	Unidade SEM atividade de Ensino	05	HOSPITAL GERAL	06	ATENDIMENTO TURNOS MANHÃ/TARDE	2054	Sociedade Anônima Fechada	32	26	50	0	1	0	0	0	0	0	0	16	0	0	16	0	0	0	0	0	0	0	0
202307	3152626	330350	NOVA IGUACU	33	3	Sudeste	26250060	04133775000196	1	00000000000000	0	M	MUNICIPAL	04	Unidade SEM atividade de Ensino	07	HOSPITAL ESPECIALIZADO	06	ATENDIMENTO TURNOS MANHÃ/TARDE	2062	Sociedade Empresária Limitada	0	0	37	0	1	0	0	0	0	0	0	0	0	0	0	0	0	0	0	16	0	0	16
202307	7580126	330350	NOVA IGUACU	33	3	Sudeste	26220098	18571407000134	1	00000000000000	0	M	MUNICIPAL	04	Unidade SEM atividade de Ensino	05	HOSPITAL GERAL	06	ATENDIMENTO TURNOS MANHÃ/TARDE	2062	Sociedade Empresária Limitada	0	20	44	0	1	0	0	0	0	0	0	10	0	0	10	0	0	0	0	0	0	0	0
202307	2275562	330390	PETROPOLIS	33	3	Sudeste	25720320	29138344001549	3	29138344000143	1	M	MUNICIPAL	05	Hospital de Ensino	05	HOSPITAL GERAL	06	ATENDIMENTO TURNOS MANHÃ/TARDE	1244	Município	71	61	56	1	0	0	0	0	0	0	0	0	0	0	0	3	0	0	3	0	0	0	0
202307	2275635	330390	PETROPOLIS	33	3	Sudeste	25680003	60922168000429	3	60922168000186	1	M	MUNICIPAL	03	Unidade Auxiliar de Ensino	05	HOSPITAL GERAL	06	ATENDIMENTO TURNOS MANHÃ/TARDE	3999	Associação Privada	77	20	51	1	1	0	0	0	0	0	0	0	0	0	0	0	0	0	0	3	0	0	3
202307	3972976	330390	PETROPOLIS	33	3	Sudeste	25660290	28806545000532	1	00000000000000	0	M	MUNICIPAL	04	Unidade SEM atividade de Ensino	05	HOSPITAL GERAL	06	ATENDIMENTO TURNOS MANHÃ/TARDE	2143	Cooperativa	24	24	16	0	1	0	0	0	0	0	0	2	0	0	2	0	0	0	0	0	0	0	0
202307	2299216	330420	RESENDE	33	3	Sudeste	27541060	31635857000969	1	00000000000000	1	M	MUNICIPAL	04	Unidade SEM atividade de Ensino	05	HOSPITAL GERAL	06	ATENDIMENTO TURNOS MANHÃ/TARDE	2054	Sociedade Anônima Fechada	23	24	36	1	1	0	0	0	0	0	0	0	0	0	0	4	0	0	4	0	0	0	0
202307	4042859	330420	RESENDE	33	3	Sudeste	27520005	46946339000186	1	00000000000000	0	M	MUNICIPAL	04	Unidade SEM atividade de Ensino	07	HOSPITAL ESPECIALIZADO	06	ATENDIMENTO TURNOS MANHÃ/TARDE	2062	Sociedade Empresária Limitada	0	0	16	0	1	0	0	0	0	0	0	0	0	0	0	6	0	0	6	0	0	0	0
202307	5042062	330420	RESENDE	33	3	Sudeste	27541060	04394778000183	1	00000000000000	0	M	MUNICIPAL	04	Unidade SEM atividade de Ensino	07	HOSPITAL ESPECIALIZADO	04	ATENDIMENTO SOMENTE PELA MANHÃ	2062	Sociedade Empresária Limitada	0	0	17	0	1	0	0	0	0	0	0	0	0	0	0	5	0	0	5	0	0	0	0
202307	2269341	330455	RIO DE JANEIRO	33	3	Sudeste	20550200	29468055000889	3	29468055000102	1	M	MUNICIPAL	04	Unidade SEM atividade de Ensino	07	HOSPITAL ESPECIALIZADO	03	ATENDIMENTO TURNOS MANHÃ/TARDE/NOITE	1031	Órgão Público do Poder Executivo Municipal	5	0	19	1	0	0	0	0	0	0	0	0	0	0	0	8	0	8	0	0	0	0	0
202307	2269678	330455	RIO DE JANEIRO	33	3	Sudeste	22261010	00000000000000	3	10834118000179	1	E	ESTADUAL	03	Unidade Auxiliar de Ensino	07	HOSPITAL ESPECIALIZADO	06	ATENDIMENTO TURNOS MANHÃ/TARDE	1260	Fundação Pública de Direito Privado Estadual ou do Distrito Federal	41	25	35	1	0	0	0	1	0	0	0	7	0	4	3	0	0	0	0	0	0	0	0
202307	2269783	330455	RIO DE JANEIRO	33	3	Sudeste	20551900	33540014001714	3	33540014000157	1	E	ESTADUAL	05	Hospital de Ensino	05	HOSPITAL GERAL	04	ATENDIMENTO SOMENTE PELA MANHÃ	1147	Fundação Pública de Direito Público Estadual ou do Distrito Federal	158	160	121	1	0	0	0	0	0	0	0	0	0	0	0	0	0	0	0	6	0	6	0
202307	2269880	330455	RIO DE JANEIRO	33	3	Sudeste	21041000	00394544020291	1	00000000000000	1	M	MUNICIPAL	03	Unidade Auxiliar de Ensino	05	HOSPITAL GERAL	06	ATENDIMENTO TURNOS MANHÃ/TARDE	1015	Órgão Público do Poder Executivo Federal	165	101	75	1	0	0	0	0	0	0	0	0	0	0	0	0	0	0	0	11	0	4	7
202307	2269988	330455	RIO DE JANEIRO	33	3	Sudeste	20221160	00394544021182	1	00000000000000	1	M	MUNICIPAL	05	Hospital de Ensino	05	HOSPITAL GERAL	06	ATENDIMENTO TURNOS MANHÃ/TARDE	1015	Órgão Público do Poder Executivo Federal	142	117	59	1	0	0	0	0	0	0	0	0	0	0	0	0	0	0	0	8	0	8	0
202307	2270234	330455	RIO DE JANEIRO	33	3	Sudeste	21020124	42498717000317	3	42498717000155	1	E	ESTADUAL	03	Unidade Auxiliar de Ensino	05	HOSPITAL GERAL	06	ATENDIMENTO TURNOS MANHÃ/TARDE	1023	Órgão Público do Poder Executivo Estadual ou do Distrito Federal	95	81	110	1	0	0	0	0	0	0	0	0	0	0	0	8	0	0	8	0	0	0	0
202307	2270269	330455	RIO DE JANEIRO	33	3	Sudeste	22430160	29468055000374	3	29468055000102	1	M	MUNICIPAL	03	Unidade Auxiliar de Ensino	05	HOSPITAL GERAL	06	ATENDIMENTO TURNOS MANHÃ/TARDE	1031	Órgão Público do Poder Executivo Municipal	164	54	67	1	0	0	0	0	0	0	0	0	0	0	0	5	0	5	0	0	0	0	0
202307	2273438	330455	RIO DE JANEIRO	33	3	Sudeste	20211270	06906162000170	1	00000000000000	0	M	MUNICIPAL	04	Unidade SEM atividade de Ensino	05	HOSPITAL GERAL	06	ATENDIMENTO TURNOS MANHÃ/TARDE	1023	Órgão Público do Poder Executivo Estadual ou do Distrito Federal	64	67	18	0	0	0	0	0	0	0	0	2	0	0	2	0	0	0	0	0	0	0	0
202307	2273454	330455	RIO DE JANEIRO	33	3	Sudeste	20230130	00000000000000	3	00394544017150	1	M	MUNICIPAL	03	Unidade Auxiliar de Ensino	07	HOSPITAL ESPECIALIZADO	04	ATENDIMENTO SOMENTE PELA MANHÃ	1015	Órgão Público do Poder Executivo Federal	106	31	27	1	0	0	0	0	0	0	0	0	0	0	0	0	0	0	0	6	0	6	0
202307	2273659	330455	RIO DE JANEIRO	33	3	Sudeste	22470050	00394544020453	1	00000000000000	1	M	MUNICIPAL	03	Unidade Auxiliar de Ensino	05	HOSPITAL GERAL	06	ATENDIMENTO TURNOS MANHÃ/TARDE	1015	Órgão Público do Poder Executivo Federal	76	61	48	1	0	0	0	0	0	0	0	0	0	0	0	10	0	7	3	0	0	0	0
202307	2280132	330455	RIO DE JANEIRO	33	3	Sudeste	22240006	00394544021344	1	00000000000000	1	M	MUNICIPAL	03	Unidade Auxiliar de Ensino	07	HOSPITAL ESPECIALIZADO	06	ATENDIMENTO TURNOS MANHÃ/TARDE	1015	Órgão Público do Poder Executivo Federal	40	42	106	1	0	0	0	1	0	0	0	8	0	8	0	0	0	0	0	10	0	0	10
202307	2280183	330455	RIO DE JANEIRO	33	3	Sudeste	20211350	29468055000293	3	29468055000102	1	M	MUNICIPAL	03	Unidade Auxiliar de Ensino	05	HOSPITAL GERAL	06	ATENDIMENTO TURNOS MANHÃ/TARDE	1031	Órgão Público do Poder Executivo Municipal	231	47	66	1	0	0	0	0	0	0	0	16	0	16	0	0	0	0	0	0	0	0	0
202307	2295423	330455	RIO DE JANEIRO	33	3	Sudeste	22745130	00394544020372	1	00000000000000	1	M	MUNICIPAL	03	Unidade Auxiliar de Ensino	05	HOSPITAL GERAL	06	ATENDIMENTO TURNOS MANHÃ/TARDE	1015	Órgão Público do Poder Executivo Federal	60	60	49	1	0	0	0	0	0	0	0	0	0	0	0	7	0	7	0	0	0	0	0
202307	2296616	330455	RIO DE JANEIRO	33	3	Sudeste	21941912	33663683002674	3	33663683000116	1	M	MUNICIPAL	05	Hospital de Ensino	07	HOSPITAL ESPECIALIZADO	06	ATENDIMENTO TURNOS MANHÃ/TARDE	1104	Autarquia Federal	4	8	11	1	0	0	0	0	0	0	0	0	0	0	0	0	0	0	0	6	0	6	0
202307	2298120	330455	RIO DE JANEIRO	33	3	Sudeste	21725090	00000000000000	3	29468055000102	1	M	MUNICIPAL	04	Unidade SEM atividade de Ensino	05	HOSPITAL GERAL	06	ATENDIMENTO TURNOS MANHÃ/TARDE	1031	Órgão Público do Poder Executivo Municipal	118	106	102	1	0	0	0	1	0	0	0	0	0	0	0	29	0	0	29	0	0	0	0
202307	2708353	330455	RIO DE JANEIRO	33	3	Sudeste	22250020	33781055000216	3	33781055000135	1	M	MUNICIPAL	05	Hospital de Ensino	07	HOSPITAL ESPECIALIZADO	03	ATENDIMENTO TURNOS MANHÃ/TARDE/NOITE	1139	Fundação Pública de Direito Público Federal	8	2	53	1	0	0	0	0	0	0	0	0	0	0	0	6	0	6	0	0	0	0	0
202307	2814188	330455	RIO DE JANEIRO	33	3	Sudeste	22240005	33419482000178	1	00000000000000	1	E	ESTADUAL	04	Unidade SEM atividade de Ensino	07	HOSPITAL ESPECIALIZADO	06	ATENDIMENTO TURNOS MANHÃ/TARDE	2062	Sociedade Empresária Limitada	0	0	37	0	1	0	0	0	0	0	0	4	0	0	4	0	0	0	0	0	0	0	0
202307	3005992	330455	RIO DE JANEIRO	33	3	Sudeste	22031011	06047087000996	1	00000000000000	0	M	MUNICIPAL	04	Unidade SEM atividade de Ensino	05	HOSPITAL GERAL	04	ATENDIMENTO SOMENTE PELA MANHÃ	2046	Sociedade Anônima Aberta	58	23	156	0	1	0	0	0	0	0	0	9	0	0	9	0	0	0	0	0	0	0	0
202307	3008568	330455	RIO DE JANEIRO	33	3	Sudeste	22470040	28602407000108	1	00000000000000	0	M	MUNICIPAL	04	Unidade SEM atividade de Ensino	07	HOSPITAL ESPECIALIZADO	06	ATENDIMENTO TURNOS MANHÃ/TARDE	2062	Sociedade Empresária Limitada	0	0	25	0	1	0	0	0	0	0	0	25	0	0	25	0	0	0	0	0	0	0	0
202307	3008576	330455	RIO DE JANEIRO	33	3	Sudeste	22251090	33241621000116	1	00000000000000	0	M	MUNICIPAL	04	Unidade SEM atividade de Ensino	05	HOSPITAL GERAL	06	ATENDIMENTO TURNOS MANHÃ/TARDE	2240	Sociedade Simples Limitada	4	0	22	0	1	0	0	0	0	0	0	0	0	0	0	20	0	0	20	0	0	0	0
202307	3034984	330455	RIO DE JANEIRO	33	3	Sudeste	20941150	06047087001020	1	00000000000000	0	M	MUNICIPAL	04	Unidade SEM atividade de Ensino	05	HOSPITAL GERAL	06	ATENDIMENTO TURNOS MANHÃ/TARDE	2046	Sociedade Anônima Aberta	48	103	116	0	1	0	0	0	0	0	0	0	0	0	0	0	0	0	0	10	0	0	10
202307	3521133	330455	RIO DE JANEIRO	33	3	Sudeste	23510000	68668045000172	1	00000000000000	0	M	MUNICIPAL	04	Unidade SEM atividade de Ensino	05	HOSPITAL GERAL	06	ATENDIMENTO TURNOS MANHÃ/TARDE	3999	Associação Privada	25	25	41	0	1	0	0	0	0	0	0	0	0	0	0	9	0	0	9	0	0	0	0
202307	3947262	330455	RIO DE JANEIRO	33	3	Sudeste	23515680	46010533000155	1	00000000000000	0	M	MUNICIPAL	04	Unidade SEM atividade de Ensino	05	HOSPITAL GERAL	04	ATENDIMENTO SOMENTE PELA MANHÃ	2062	Sociedade Empresária Limitada	0	33	30	0	1	0	0	0	0	0	0	0	0	0	0	0	0	0	0	10	0	0	10
202307	4228391	330455	RIO DE JANEIRO	33	3	Sudeste	22775040	06047087014350	1	00000000000000	0	M	MUNICIPAL	04	Unidade SEM atividade de Ensino	07	HOSPITAL ESPECIALIZADO	06	ATENDIMENTO TURNOS MANHÃ/TARDE	2046	Sociedade Anônima Aberta	19	0	81	0	1	0	0	0	0	0	0	0	0	0	0	12	0	0	12	0	0	0	0
202307	5160308	330455	RIO DE JANEIRO	33	3	Sudeste	20540100	33472200000104	1	00000000000000	0	M	MUNICIPAL	04	Unidade SEM atividade de Ensino	07	HOSPITAL ESPECIALIZADO	06	ATENDIMENTO TURNOS MANHÃ/TARDE	2062	Sociedade Empresária Limitada	0	0	33	0	0	0	0	0	0	0	0	0	0	0	0	33	0	0	33	0	0	0	0
202307	6043941	330455	RIO DE JANEIRO	33	3	Sudeste	20261000	00394429006575	1	00000000000000	0	M	MUNICIPAL	03	Unidade Auxiliar de Ensino	05	HOSPITAL GERAL	06	ATENDIMENTO TURNOS MANHÃ/TARDE	1015	Órgão Público do Poder Executivo Federal	0	51	22	0	0	0	0	0	0	0	0	2	0	0	2	0	0	0	0	0	0	0	0
202307	6159397	330455	RIO DE JANEIRO	33	3	Sudeste	22775040	33419482000259	1	00000000000000	1	E	ESTADUAL	04	Unidade SEM atividade de Ensino	07	HOSPITAL ESPECIALIZADO	06	ATENDIMENTO TURNOS MANHÃ/TARDE	2062	Sociedade Empresária Limitada	19	0	69	1	1	0	0	0	0	0	0	0	0	0	0	12	0	10	2	0	0	0	0
202307	6176666	330455	RIO DE JANEIRO	33	3	Sudeste	22745005	29259736000403	1	00000000000000	0	M	MUNICIPAL	04	Unidade SEM atividade de Ensino	05	HOSPITAL GERAL	04	ATENDIMENTO SOMENTE PELA MANHÃ	2054	Sociedade Anônima Fechada	26	37	61	0	1	0	0	0	0	0	0	7	0	0	7	0	0	0	0	0	0	0	0
202307	6995462	330455	RIO DE JANEIRO	33	3	Sudeste	23555012	00000000000000	3	29468055000102	1	M	MUNICIPAL	04	Unidade SEM atividade de Ensino	05	HOSPITAL GERAL	06	ATENDIMENTO TURNOS MANHÃ/TARDE	1031	Órgão Público do Poder Executivo Municipal	85	84	80	1	0	0	0	1	0	0	0	0	0	0	0	10	0	10	0	0	0	0	0
202307	7185081	330455	RIO DE JANEIRO	33	3	Sudeste	21330400	00000000000000	3	42498717000155	1	E	ESTADUAL	04	Unidade SEM atividade de Ensino	07	HOSPITAL ESPECIALIZADO	06	ATENDIMENTO TURNOS MANHÃ/TARDE	1023	Órgão Público do Poder Executivo Estadual ou do Distrito Federal	0	0	26	1	0	0	0	1	0	0	0	0	0	0	0	10	0	10	0	0	0	0	0
202307	7251491	330455	RIO DE JANEIRO	33	3	Sudeste	22775003	09219138000584	1	00000000000000	0	M	MUNICIPAL	04	Unidade SEM atividade de Ensino	05	HOSPITAL GERAL	06	ATENDIMENTO TURNOS MANHÃ/TARDE	2062	Sociedade Empresária Limitada	49	61	75	0	1	0	0	0	0	0	0	0	0	0	0	0	0	0	0	6	0	0	6
202307	7267975	330455	RIO DE JANEIRO	33	3	Sudeste	20231092	42498717012242	3	42498717000155	1	E	ESTADUAL	04	Unidade SEM atividade de Ensino	07	HOSPITAL ESPECIALIZADO	04	ATENDIMENTO SOMENTE PELA MANHÃ	1023	Órgão Público do Poder Executivo Estadual ou do Distrito Federal	38	3	54	1	0	0	0	1	0	0	0	0	0	0	0	10	0	6	4	0	0	0	0
202307	7421710	330455	RIO DE JANEIRO	33	3	Sudeste	20735040	29435005005783	1	00000000000000	0	M	MUNICIPAL	04	Unidade SEM atividade de Ensino	05	HOSPITAL GERAL	06	ATENDIMENTO TURNOS MANHÃ/TARDE	2054	Sociedade Anônima Fechada	14	192	81	0	1	0	0	0	0	0	0	10	0	0	10	0	0	0	0	0	0	0	0
202307	7642423	330455	RIO DE JANEIRO	33	3	Sudeste	22793334	08100676002293	1	00000000000000	0	M	MUNICIPAL	04	Unidade SEM atividade de Ensino	05	HOSPITAL GERAL	06	ATENDIMENTO TURNOS MANHÃ/TARDE	2062	Sociedade Empresária Limitada	59	88	64	0	1	0	0	0	0	0	0	0	0	0	0	0	0	0	0	16	0	0	16
202307	7659415	330455	RIO DE JANEIRO	33	3	Sudeste	23045160	06047087003316	1	00000000000000	0	M	MUNICIPAL	04	Unidade SEM atividade de Ensino	05	HOSPITAL GERAL	04	ATENDIMENTO SOMENTE PELA MANHÃ	2046	Sociedade Anônima Aberta	34	39	70	0	1	0	0	0	0	0	0	0	0	0	0	0	0	0	0	7	0	0	7
202307	9151583	330455	RIO DE JANEIRO	33	3	Sudeste	21810150	06047087003154	1	00000000000000	0	M	MUNICIPAL	04	Unidade SEM atividade de Ensino	05	HOSPITAL GERAL	04	ATENDIMENTO SOMENTE PELA MANHÃ	2046	Sociedade Anônima Aberta	0	0	23	0	1	0	0	0	0	0	0	0	0	0	0	0	0	0	0	8	0	0	8
202307	9505512	330455	RIO DE JANEIRO	33	3	Sudeste	20261064	28360001000166	1	00000000000000	0	M	MUNICIPAL	04	Unidade SEM atividade de Ensino	07	HOSPITAL ESPECIALIZADO	04	ATENDIMENTO SOMENTE PELA MANHÃ	2062	Sociedade Empresária Limitada	6	43	38	0	1	0	0	0	0	0	0	0	0	0	0	11	0	0	11	0	0	0	0
202307	9796282	330455	RIO DE JANEIRO	33	3	Sudeste	22280020	31635857000292	1	00000000000000	0	M	MUNICIPAL	04	Unidade SEM atividade de Ensino	07	HOSPITAL ESPECIALIZADO	04	ATENDIMENTO SOMENTE PELA MANHÃ	2054	Sociedade Anônima Fechada	0	0	15	0	1	0	0	0	0	0	0	12	0	0	12	0	0	0	0	0	0	0	0
202307	0715174	330490	SAO GONCALO	33	3	Sudeste	24440000	44649812031602	1	00000000000000	0	M	MUNICIPAL	04	Unidade SEM atividade de Ensino	05	HOSPITAL GERAL	06	ATENDIMENTO TURNOS MANHÃ/TARDE	2054	Sociedade Anônima Fechada	10	27	41	0	1	0	0	0	0	0	0	0	0	0	0	6	0	0	6	0	0	0	0		896744	149728	0.739	12.56
202307	2298031	330490	SAO GONCALO	33	3	Sudeste	24744680	00000000000000	3	42498717000155	1	E	ESTADUAL	04	Unidade SEM atividade de Ensino	05	HOSPITAL GERAL	06	ATENDIMENTO TURNOS MANHÃ/TARDE	1023	Órgão Público do Poder Executivo Estadual ou do Distrito Federal	89	56	76	1	0	0	0	0	0	0	0	0	0	0	0	11	0	11	0	0	0	0	0		896744	149728	0.739	12.56
202307	2704595	330490	SAO GONCALO	33	3	Sudeste	24440195	28636579002227	3	28636579000950	1	M	MUNICIPAL	03	Unidade Auxiliar de Ensino	07	HOSPITAL ESPECIALIZADO	06	ATENDIMENTO TURNOS MANHÃ/TARDE	1244	Município	0	0	7	1	0	0	0	0	0	0	0	0	0	0	0	6	0	0	6	0	0	0	0		896744	149728	0.739	12.56
202307	3621316	330520	SAO PEDRO DA ALDEIA	33	3	Sudeste	28941186	46994774000186	1	00000000000000	0	M	MUNICIPAL	04	Unidade SEM atividade de Ensino	07	HOSPITAL ESPECIALIZADO	06	ATENDIMENTO TURNOS MANHÃ/TARDE	2062	Sociedade Empresária Limitada	0	0	34	0	1	0	0	0	0	0	0	14	0	0	14	0	0	0	0	0	0	0	0		104029	20349	0.712	10.73
202307	4089189	330550	SAQUAREMA	33	3	Sudeste	28994434	32147670001950	3	32147670000806	1	M	MUNICIPAL	03	Unidade Auxiliar de Ensino	05	HOSPITAL GERAL	06	ATENDIMENTO TURNOS MANHÃ/TARDE	1244	Município	21	22	20	1	0	0	0	0	0	0	0	0	0	0	0	10	0	0	10	0	0	0	0		89559	16122	0.709	8.81
202307	0026050	330630	VOLTA REDONDA	33	3	Sudeste	27255430	07265515000758	1	00000000000000	1	M	MUNICIPAL	04	Unidade SEM atividade de Ensino	05	HOSPITAL GERAL	06	ATENDIMENTO TURNOS MANHÃ/TARDE	3999	Associação Privada	39	33	30	1	1	0	0	0	0	0	0	0	0	0	0	5	0	0	5	0	0	0	0		261563	43497	0.771	12.88
202307	6255981	330630	VOLTA REDONDA	33	3	Sudeste	27255430	04394778000264	1	00000000000000	0	M	MUNICIPAL	04	Unidade SEM atividade de Ensino	07	HOSPITAL ESPECIALIZADO	06	ATENDIMENTO TURNOS MANHÃ/TARDE	2062	Sociedade Empresária Limitada	0	0	17	0	1	0	0	0	0	0	0	0	0	0	0	4	0	0	4	0	0	0	0		261563	43497	0.771	12.88
202307	6635148	330630	VOLTA REDONDA	33	3	Sudeste	27258000	35917970000726	1	00000000000000	1	M	MUNICIPAL	04	Unidade SEM atividade de Ensino	05	HOSPITAL GERAL	06	ATENDIMENTO TURNOS MANHÃ/TARDE	2143	Cooperativa	78	57	63	1	0	0	0	0	0	0	0	0	0	0	0	6	0	0	6	0	0	0	0		261563	43497	0.771	12.88
202307	7052987	330630	VOLTA REDONDA	33	3	Sudeste	27251260	10562003000172	1	00000000000000	1	M	MUNICIPAL	04	Unidade SEM atividade de Ensino	05	HOSPITAL GERAL	06	ATENDIMENTO TURNOS MANHÃ/TARDE	2062	Sociedade Empresária Limitada	19	2	37	1	1	0	0	0	0	0	0	0	0	0	0	10	0	0	10	0	0	0	0		261563	43497	0.771	12.88
202307	9074457	330630	VOLTA REDONDA	33	3	Sudeste	27257420	42498717012595	3	42498717000155	1	E	ESTADUAL	04	Unidade SEM atividade de Ensino	05	HOSPITAL GERAL	06	ATENDIMENTO TURNOS MANHÃ/TARDE	1023	Órgão Público do Poder Executivo Estadual ou do Distrito Federal	20	63	139	1	0	0	0	0	0	0	0	0	0	0	0	20	0	20	0	0	0	0	0		261563	43497	0.771	12.88
202307	2082179	350160	AMERICANA	35	3	Sudeste	13466319	43252758000120	1	00000000000000	1	M	MUNICIPAL	04	Unidade SEM atividade de Ensino	05	HOSPITAL GERAL	06	ATENDIMENTO TURNOS MANHÃ/TARDE	3999	Associação Privada	28	22	25	1	1	0	0	0	0	0	0	0	0	0	0	2	0	0	2	0	0	0	0		237240	38723	0.811	9.41
202307	2688700	350160	AMERICANA	35	3	Sudeste	13465240	43254267000118	1	00000000000000	0	M	MUNICIPAL	04	Unidade SEM atividade de Ensino	05	HOSPITAL GERAL	06	ATENDIMENTO TURNOS MANHÃ/TARDE	2054	Sociedade Anônima Fechada	30	24	14	0	1	0	0	0	0	0	0	0	0	0	0	6	0	0	6	0	0	0	0		237240	38723	0.811	9.41
202307	2078775	350280	ARACATUBA	35	3	Sudeste	16015000	43751502000167	1	00000000000000	1	E	ESTADUAL	04	Unidade SEM atividade de Ensino	05	HOSPITAL GERAL	06	ATENDIMENTO TURNOS MANHÃ/TARDE	3999	Associação Privada	120	83	92	1	1	0	0	0	0	0	0	0	0	0	0	3	0	3	0	0	0	0	0		200124	33743	0.788	13.91
202307	3366219	350280	ARACATUBA	35	3	Sudeste	16013800	51093193000456	1	00000000000000	0	M	MUNICIPAL	04	Unidade SEM atividade de Ensino	05	HOSPITAL GERAL	06	ATENDIMENTO TURNOS MANHÃ/TARDE	2143	Cooperativa	35	19	13	0	1	0	0	0	0	0	0	5	0	0	5	0	0	0	0	0	0	0	0		200124	33743	0.788	13.91
202307	6943284	350320	ARARAQUARA	35	3	Sudeste	14801340	14986862000140	1	00000000000000	1	M	MUNICIPAL	04	Unidade SEM atividade de Ensino	07	HOSPITAL ESPECIALIZADO	06	ATENDIMENTO TURNOS MANHÃ/TARDE	1279	Fundação Pública de Direito Privado Municipal	2	5	23	1	0	0	0	0	0	0	0	0	0	0	0	3	0	3	0	0	0	0	0		242228	40948	0.815	6.4
202307	7564902	350320	ARARAQUARA	35	3	Sudeste	14801150	37173123000215	1	00000000000000	0	M	MUNICIPAL	04	Unidade SEM atividade de Ensino	05	HOSPITAL GERAL	06	ATENDIMENTO TURNOS MANHÃ/TARDE	2054	Sociedade Anônima Fechada	0	30	14	0	1	0	0	0	0	0	0	0	0	0	0	1	0	0	1	0	0	0	0		242228	40948	0.815	6.4
202307	2081253	350330	ARARAS	35	3	Sudeste	13600695	44215341000150	1	00000000000000	1	M	MUNICIPAL	04	Unidade SEM atividade de Ensino	05	HOSPITAL GERAL	06	ATENDIMENTO TURNOS MANHÃ/TARDE	3999	Associação Privada	54	63	30	1	1	0	0	0	0	0	0	0	0	0	0	0	0	0	0	3	0	3	0		130866	22591	0.781	9.76
202307	2024624	350400	ASSIS	35	3	Sudeste	19814970	44367845000195	1	00000000000000	0	M	MUNICIPAL	04	Unidade SEM atividade de Ensino	05	HOSPITAL GERAL	06	ATENDIMENTO TURNOS MANHÃ/TARDE	2054	Sociedade Anônima Fechada	16	29	10	0	1	0	0	0	0	0	0	1	0	0	1	0	0	0	0	0	0	0	0		101409	17513	0.805	12.46
202307	2083094	350400	ASSIS	35	3	Sudeste	19814015	46374500012362	3	46374500000194	1	E	ESTADUAL	04	Unidade SEM atividade de Ensino	05	HOSPITAL GERAL	06	ATENDIMENTO TURNOS MANHÃ/TARDE	1023	Órgão Público do Poder Executivo Estadual ou do Distrito Federal	30	27	31	1	0	0	0	0	0	0	0	0	0	0	0	3	0	3	0	0	0	0	0		101409	17513	0.805	12.46
202307	0837164	350550	BARRETOS	35	3	Sudeste	14783165	32901144000105	1	00000000000000	0	M	MUNICIPAL	04	Unidade SEM atividade de Ensino	05	HOSPITAL GERAL	06	ATENDIMENTO TURNOS MANHÃ/TARDE	2062	Sociedade Empresária Limitada	7	0	9	0	1	0	0	0	0	0	0	0	0	0	0	3	0	0	3	0	0	0	0		122485	21531	0.789	12.93
202307	2090236	350550	BARRETOS	35	3	Sudeste	14780070	49150352000112	1	00000000000000	1	E	ESTADUAL	05	Hospital de Ensino	07	HOSPITAL ESPECIALIZADO	06	ATENDIMENTO TURNOS MANHÃ/TARDE	3069	Fundação Privada	60	88	26	1	0	0	0	0	0	0	0	0	0	0	0	0	0	0	0	6	0	6	0		122485	21531	0.789	12.93
202307	2092611	350550	BARRETOS	35	3	Sudeste	14780320	44782779000110	1	00000000000000	1	M	MUNICIPAL	04	Unidade SEM atividade de Ensino	05	HOSPITAL GERAL	06	ATENDIMENTO TURNOS MANHÃ/TARDE	3999	Associação Privada	62	54	78	1	1	0	0	0	0	0	0	0	0	0	0	0	0	0	0	8	0	2	6		122485	21531	0.789	12.93
202307	3272591	350570	BARUERI	35	3	Sudeste	06411150	59042622000125	1	00000000000000	0	M	MUNICIPAL	04	Unidade SEM atividade de Ensino	05	HOSPITAL GERAL	06	ATENDIMENTO TURNOS MANHÃ/TARDE	2062	Sociedade Empresária Limitada	38	14	22	0	1	0	0	0	0	0	0	2	0	0	2	0	0	0	0	0	0	0	0		316473	64297	0.786	7.45
202307	6095666	350570	BARUERI	35	3	Sudeste	06411330	46523015000801	3	46523015000135	1	M	MUNICIPAL	04	Unidade SEM atividade de Ensino	05	HOSPITAL GERAL	06	ATENDIMENTO TURNOS MANHÃ/TARDE	1244	Município	72	81	52	1	0	0	0	0	0	0	0	0	0	0	0	8	0	8	0	0	0	0	0		316473	64297	0.786	7.45
202307	2790564	350600	BAURU	35	3	Sudeste	17012230	63025530008270	1	00000000000000	1	E	ESTADUAL	05	Hospital de Ensino	07	HOSPITAL ESPECIALIZADO	06	ATENDIMENTO TURNOS MANHÃ/TARDE	1112	Autarquia Estadual ou do Distrito Federal	75	1	6	1	0	0	0	0	0	0	0	0	0	0	0	6	0	6	0	0	0	0	0		379146	65931	0.825	9.97
202307	2790602	350600	BAURU	35	3	Sudeste	17033360	46374500014810	3	46374500000194	1	E	ESTADUAL	05	Hospital de Ensino	05	HOSPITAL GERAL	06	ATENDIMENTO TURNOS MANHÃ/TARDE	1023	Órgão Público do Poder Executivo Estadual ou do Distrito Federal	75	159	61	1	0	0	0	0	0	0	0	0	0	0	0	11	0	11	0	0	0	0	0		379146	65931	0.825	9.97
202307	2790661	350600	BAURU	35	3	Sudeste	17035500	44456036000311	1	00000000000000	0	M	MUNICIPAL	04	Unidade SEM atividade de Ensino	05	HOSPITAL GERAL	06	ATENDIMENTO TURNOS MANHÃ/TARDE	2143	Cooperativa	105	61	30	0	1	0	0	0	0	0	0	0	0	0	0	3	0	0	3	0	0	0	0		379146	65931	0.825	9.97
202307	3003361	350600	BAURU	35	3	Sudeste	17015311	45011798000105	1	00000000000000	0	M	MUNICIPAL	04	Unidade SEM atividade de Ensino	05	HOSPITAL GERAL	06	ATENDIMENTO TURNOS MANHÃ/TARDE	3999	Associação Privada	55	89	25	0	1	0	0	0	0	0	0	0	0	0	0	2	0	0	2	0	0	0	0		379146	65931	0.825	9.97
202307	3880966	350600	BAURU	35	3	Sudeste	17012900	46374500029095	3	46374500000194	1	E	ESTADUAL	04	Unidade SEM atividade de Ensino	05	HOSPITAL GERAL	04	ATENDIMENTO SOMENTE PELA MANHÃ	1023	Órgão Público do Poder Executivo Estadual ou do Distrito Federal	0	40	20	1	0	0	0	0	0	0	0	0	0	0	0	10	0	0	10	0	0	0	0		379146	65931	0.825	9.97
202307	9915354	350600	BAURU	35	3	Sudeste	17015321	37173123001459	1	00000000000000	0	M	MUNICIPAL	04	Unidade SEM atividade de Ensino	05	HOSPITAL GERAL	06	ATENDIMENTO TURNOS MANHÃ/TARDE	2054	Sociedade Anônima Fechada	10	2	13	0	1	0	0	0	1	0	0	2	0	0	2	0	0	0	0	0	0	0	0		379146	65931	0.825	9.97
202307	2748223	350750	BOTUCATU	35	3	Sudeste	18618687	46230439000101	1	00000000000000	1	E	ESTADUAL	05	Hospital de Ensino	05	HOSPITAL GERAL	06	ATENDIMENTO TURNOS MANHÃ/TARDE	3069	Fundação Privada	191	179	94	1	0	0	0	0	0	0	0	0	0	0	0	0	0	0	0	7	0	7	0		145155	25726	0.8	9.6
202307	2688433	350760	BRAGANCA PAULISTA	35	3	Sudeste	12900480	45615309000124	1	00000000000000	1	M	MUNICIPAL	04	Unidade SEM atividade de Ensino	05	HOSPITAL GERAL	06	ATENDIMENTO TURNOS MANHÃ/TARDE	3999	Associação Privada	47	48	28	1	1	0	0	0	0	0	0	0	0	0	0	1	0	0	1	0	0	0	0		176811	30623	0.776	11.98
202307	2704900	350760	BRAGANCA PAULISTA	35	3	Sudeste	12916542	53221255005100	1	00000000000000	1	E	ESTADUAL	05	Hospital de Ensino	05	HOSPITAL GERAL	06	ATENDIMENTO TURNOS MANHÃ/TARDE	3999	Associação Privada	75	29	52	1	1	0	0	0	0	0	0	0	0	0	0	3	0	3	0	0	0	0	0		176811	30623	0.776	11.98
202307	2022648	350950	CAMPINAS	35	3	Sudeste	13010142	46045290000190	1	00000000000000	1	M	MUNICIPAL	04	Unidade SEM atividade de Ensino	05	HOSPITAL GERAL	06	ATENDIMENTO TURNOS MANHÃ/TARDE	3999	Associação Privada	29	70	34	1	1	0	0	0	0	0	0	0	0	0	0	10	0	0	10	0	0	0	0
202307	2023148	350950	CAMPINAS	35	3	Sudeste	13041304	44593523000245	1	00000000000000	0	M	MUNICIPAL	04	Unidade SEM atividade de Ensino	05	HOSPITAL GERAL	06	ATENDIMENTO TURNOS MANHÃ/TARDE	3999	Associação Privada	40	40	60	0	1	0	0	0	0	0	0	10	0	0	10	0	0	0	0	0	0	0	0
202307	2078376	350950	CAMPINAS	35	3	Sudeste	13013900	46009718000140	1	00000000000000	0	M	MUNICIPAL	04	Unidade SEM atividade de Ensino	05	HOSPITAL GERAL	06	ATENDIMENTO TURNOS MANHÃ/TARDE	2054	Sociedade Anônima Fechada	38	56	30	0	1	0	0	0	0	0	0	6	0	0	6	0	0	0	0	0	0	0	0
202307	2078678	350950	CAMPINAS	35	3	Sudeste	13087567	29435005008456	1	00000000000000	0	M	MUNICIPAL	04	Unidade SEM atividade de Ensino	05	HOSPITAL GERAL	06	ATENDIMENTO TURNOS MANHÃ/TARDE	2054	Sociedade Anônima Fechada	25	20	30	0	1	0	0	0	0	0	0	4	0	0	4	0	0	0	0	0	0	0	0
202307	2079666	350950	CAMPINAS	35	3	Sudeste	13083190	44595700000141	1	00000000000000	0	M	MUNICIPAL	04	Unidade SEM atividade de Ensino	05	HOSPITAL GERAL	06	ATENDIMENTO TURNOS MANHÃ/TARDE	3069	Fundação Privada	87	50	63	0	1	0	0	0	0	0	0	0	0	0	0	0	0	0	0	8	0	0	8
202307	2079798	350950	CAMPINAS	35	3	Sudeste	13024500	00000000000000	3	46068425000133	1	E	ESTADUAL	05	Hospital de Ensino	05	HOSPITAL GERAL	06	ATENDIMENTO TURNOS MANHÃ/TARDE	1112	Autarquia Estadual ou do Distrito Federal	188	197	122	1	0	0	0	0	0	0	0	0	0	0	0	0	0	0	0	22	0	10	12
202307	2081482	350950	CAMPINAS	35	3	Sudeste	13083210	50046887000127	1	00000000000000	1	E	ESTADUAL	05	Hospital de Ensino	07	HOSPITAL ESPECIALIZADO	06	ATENDIMENTO TURNOS MANHÃ/TARDE	3999	Associação Privada	10	50	10	1	1	0	0	0	0	0	0	0	0	0	0	0	0	0	0	10	0	8	2
202307	2081490	350950	CAMPINAS	35	3	Sudeste	13036902	00000000000000	3	47018676000176	1	M	MUNICIPAL	05	Hospital de Ensino	05	HOSPITAL GERAL	06	ATENDIMENTO TURNOS MANHÃ/TARDE	1120	Autarquia Municipal	63	73	44	1	0	0	0	0	0	0	0	0	0	0	0	6	0	6	0	8	0	4	4
202307	2081938	350950	CAMPINAS	35	3	Sudeste	13010151	51879500000186	1	00000000000000	0	M	MUNICIPAL	04	Unidade SEM atividade de Ensino	05	HOSPITAL GERAL	06	ATENDIMENTO TURNOS MANHÃ/TARDE	2062	Sociedade Empresária Limitada	34	12	14	0	1	0	0	0	0	0	0	0	0	0	0	1	0	0	1	0	0	0	0
202307	2081946	350950	CAMPINAS	35	3	Sudeste	13015240	46009718001030	1	00000000000000	0	M	MUNICIPAL	04	Unidade SEM atividade de Ensino	05	HOSPITAL GERAL	06	ATENDIMENTO TURNOS MANHÃ/TARDE	2054	Sociedade Anônima Fechada	18	49	38	0	1	0	0	0	0	0	0	7	0	0	7	0	0	0	0	0	0	0	0
202307	2082128	350950	CAMPINAS	35	3	Sudeste	13060904	46020301000269	1	00000000000000	1	M	MUNICIPAL	05	Hospital de Ensino	05	HOSPITAL GERAL	06	ATENDIMENTO TURNOS MANHÃ/TARDE	3999	Associação Privada	93	80	89	1	1	0	0	0	0	0	0	0	0	0	0	10	0	7	3	0	0	0	0
202307	2084252	350950	CAMPINAS	35	3	Sudeste	13083880	50101286000170	1	00000000000000	1	E	ESTADUAL	04	Unidade SEM atividade de Ensino	07	HOSPITAL ESPECIALIZADO	06	ATENDIMENTO TURNOS MANHÃ/TARDE	3999	Associação Privada	15	0	2	1	0	0	0	0	0	0	0	1	0	1	0	0	0	0	0	0	0	0	0
202307	4135059	350950	CAMPINAS	35	3	Sudeste	13013161	06047087008709	1	00000000000000	0	M	MUNICIPAL	04	Unidade SEM atividade de Ensino	05	HOSPITAL GERAL	06	ATENDIMENTO TURNOS MANHÃ/TARDE	2046	Sociedade Anônima Aberta	29	30	95	0	1	0	0	0	0	0	0	0	0	0	0	0	0	0	0	8	0	0	8
202307	6053858	350950	CAMPINAS	35	3	Sudeste	13060646	00000000000000	3	47018676000176	1	M	MUNICIPAL	04	Unidade SEM atividade de Ensino	05	HOSPITAL GERAL	06	ATENDIMENTO TURNOS MANHÃ/TARDE	1120	Autarquia Municipal	50	100	55	1	0	0	0	0	0	0	0	0	0	0	0	15	0	15	0	0	0	0	0
202307	7044666	350950	CAMPINAS	35	3	Sudeste	13020432	44649812019238	1	00000000000000	0	M	MUNICIPAL	04	Unidade SEM atividade de Ensino	05	HOSPITAL GERAL	06	ATENDIMENTO TURNOS MANHÃ/TARDE	2054	Sociedade Anônima Fechada	0	15	18	0	1	0	0	0	0	0	0	2	0	0	2	0	0	0	0	0	0	0	0
202307	0092894	351050	CARAGUATATUBA	35	3	Sudeste	11672032	46374500028609	3	46374500000194	1	E	ESTADUAL	04	Unidade SEM atividade de Ensino	05	HOSPITAL GERAL	04	ATENDIMENTO SOMENTE PELA MANHÃ	1023	Órgão Público do Poder Executivo Estadual ou do Distrito Federal	73	63	40	1	0	0	0	0	0	0	0	0	0	0	0	10	0	10	0	0	0	0	0
202307	2792168	351060	CARAPICUIBA	35	3	Sudeste	06321665	46374500013920	3	46374500000194	1	E	ESTADUAL	04	Unidade SEM atividade de Ensino	05	HOSPITAL GERAL	06	ATENDIMENTO TURNOS MANHÃ/TARDE	1023	Órgão Público do Poder Executivo Estadual ou do Distrito Federal	73	40	55	1	0	0	0	0	0	0	0	0	0	0	0	6	0	6	0	0	0	0	0
202307	2070413	351110	CATANDUVA	35	3	Sudeste	15800640	45118429001279	3	45118429000116	0	M	MUNICIPAL	04	Unidade SEM atividade de Ensino	05	HOSPITAL GERAL	06	ATENDIMENTO TURNOS MANHÃ/TARDE	2143	Cooperativa	45	37	20	0	1	0	0	0	0	0	0	0	0	0	0	3	0	0	3	0	0	0	0
202307	2089327	351110	CATANDUVA	35	3	Sudeste	15800280	47074851000819	1	00000000000000	1	E	ESTADUAL	05	Hospital de Ensino	05	HOSPITAL GERAL	06	ATENDIMENTO TURNOS MANHÃ/TARDE	3069	Fundação Privada	80	41	43	1	1	0	0	0	0	0	0	0	0	0	0	6	0	6	0	0	0	0	0
202307	3101126	351300	COTIA	35	3	Sudeste	06717100	65705444000178	1	00000000000000	0	M	MUNICIPAL	04	Unidade SEM atividade de Ensino	05	HOSPITAL GERAL	06	ATENDIMENTO TURNOS MANHÃ/TARDE	2062	Sociedade Empresária Limitada	48	67	87	0	1	0	0	0	0	0	0	11	0	0	11	10	0	0	10	0	0	0	0
202307	2078473	351350	CUBATAO	35	3	Sudeste	11515000	00000000000000	3	47492806000108	1	M	MUNICIPAL	04	Unidade SEM atividade de Ensino	05	HOSPITAL GERAL	06	ATENDIMENTO TURNOS MANHÃ/TARDE	1244	Município	22	35	19	1	0	0	0	0	0	0	0	2	0	2	0	0	0	0	0	0	0	0	0
202307	2084163	351380	DIADEMA	35	3	Sudeste	09980150	46374500013687	3	46374500000194	1	E	ESTADUAL	04	Unidade SEM atividade de Ensino	05	HOSPITAL GERAL	06	ATENDIMENTO TURNOS MANHÃ/TARDE	1023	Órgão Público do Poder Executivo Estadual ou do Distrito Federal	85	47	62	1	0	0	0	0	0	0	0	0	0	0	0	5	0	5	0	0	0	0	0
202307	7261012	351380	DIADEMA	35	3	Sudeste	09911070	08729864000231	1	00000000000000	0	M	MUNICIPAL	04	Unidade SEM atividade de Ensino	05	HOSPITAL GERAL	06	ATENDIMENTO TURNOS MANHÃ/TARDE	2062	Sociedade Empresária Limitada	18	17	21	0	1	0	0	0	0	0	0	9	0	0	9	0	0	0	0	0	0	0	0
202307	2080079	351570	FERRAZ DE VASCONCELOS	35	3	Sudeste	08502200	46374500012443	3	46374500000194	1	E	ESTADUAL	04	Unidade SEM atividade de Ensino	05	HOSPITAL GERAL	06	ATENDIMENTO TURNOS MANHÃ/TARDE	1023	Órgão Público do Poder Executivo Estadual ou do Distrito Federal	60	60	77	1	0	0	0	0	0	0	0	0	0	0	0	10	0	10	0	0	0	0	0
202307	2080753	351620	FRANCA	35	3	Sudeste	14406000	50486026000160	1	00000000000000	0	M	MUNICIPAL	04	Unidade SEM atividade de Ensino	05	HOSPITAL GERAL	06	ATENDIMENTO TURNOS MANHÃ/TARDE	2062	Sociedade Empresária Limitada	26	35	17	0	1	0	0	0	0	0	0	0	0	0	0	0	0	0	0	5	0	0	5
202307	2081601	351620	FRANCA	35	3	Sudeste	14400820	37173123001297	1	00000000000000	0	M	MUNICIPAL	03	Unidade Auxiliar de Ensino	05	HOSPITAL GERAL	06	ATENDIMENTO TURNOS MANHÃ/TARDE	2054	Sociedade Anônima Fechada	28	24	14	0	1	0	0	0	0	0	0	2	0	0	2	0	0	0	0	0	0	0	0
202307	2705982	351620	FRANCA	35	3	Sudeste	14400715	47969134000189	1	00000000000000	1	E	ESTADUAL	05	Hospital de Ensino	05	HOSPITAL GERAL	06	ATENDIMENTO TURNOS MANHÃ/TARDE	3069	Fundação Privada	65	119	78	1	1	0	0	1	0	0	0	0	0	0	0	7	0	6	1	0	0	0	0
202307	3028399	351630	FRANCISCO MORATO	35	3	Sudeste	07901155	46374500015388	3	46374500000194	1	E	ESTADUAL	04	Unidade SEM atividade de Ensino	05	HOSPITAL GERAL	06	ATENDIMENTO TURNOS MANHÃ/TARDE	1023	Órgão Público do Poder Executivo Estadual ou do Distrito Federal	21	15	67	1	0	0	0	0	0	0	0	0	0	0	0	8	0	8	0	0	0	0	0
202307	2798220	351640	FRANCO DA ROCHA	35	3	Sudeste	07803050	00338763001461	1	00000000000000	0	M	MUNICIPAL	04	Unidade SEM atividade de Ensino	05	HOSPITAL GERAL	06	ATENDIMENTO TURNOS MANHÃ/TARDE	2054	Sociedade Anônima Fechada	7	16	29	0	1	0	0	0	0	0	0	1	0	0	1	0	0	0	0	0	0	0	0
202307	2754843	351870	GUARUJA	35	3	Sudeste	11410908	48697338000170	1	00000000000000	1	M	MUNICIPAL	03	Unidade Auxiliar de Ensino	05	HOSPITAL GERAL	06	ATENDIMENTO TURNOS MANHÃ/TARDE	3999	Associação Privada	44	50	59	1	0	0	0	0	0	0	0	0	0	0	0	3	0	3	0	0	0	0	0
202307	9373306	351870	GUARUJA	35	3	Sudeste	11410130	26182606000189	1	00000000000000	0	M	MUNICIPAL	04	Unidade SEM atividade de Ensino	05	HOSPITAL GERAL	06	ATENDIMENTO TURNOS MANHÃ/TARDE	3999	Associação Privada	26	40	16	0	1	0	0	0	0	0	0	0	0	0	0	1	0	0	1	0	0	0	0
202307	2080338	351880	GUARULHOS	35	3	Sudeste	07190912	46374500008926	3	46374500000194	1	E	ESTADUAL	04	Unidade SEM atividade de Ensino	05	HOSPITAL GERAL	06	ATENDIMENTO TURNOS MANHÃ/TARDE	1023	Órgão Público do Poder Executivo Estadual ou do Distrito Federal	95	92	64	1	0	0	0	0	0	0	0	0	0	0	0	6	0	6	0	0	0	0	0
202307	2080427	351880	GUARULHOS	35	3	Sudeste	07011060	46319000002012	3	46319000000150	1	M	MUNICIPAL	04	Unidade SEM atividade de Ensino	07	HOSPITAL ESPECIALIZADO	06	ATENDIMENTO TURNOS MANHÃ/TARDE	1244	Município	4	0	11	1	0	0	0	0	0	0	0	0	0	0	0	10	0	10	0	0	0	0	0
202307	2081628	351880	GUARULHOS	35	3	Sudeste	07012040	29435005008294	1	00000000000000	0	M	MUNICIPAL	04	Unidade SEM atividade de Ensino	05	HOSPITAL GERAL	06	ATENDIMENTO TURNOS MANHÃ/TARDE	2054	Sociedade Anônima Fechada	35	85	49	0	1	0	0	0	0	0	0	9	0	0	9	0	0	0	0	0	0	0	0
202307	2718324	351880	GUARULHOS	35	3	Sudeste	07197000	51370690000292	1	00000000000000	0	M	MUNICIPAL	04	Unidade SEM atividade de Ensino	05	HOSPITAL GERAL	06	ATENDIMENTO TURNOS MANHÃ/TARDE	2062	Sociedade Empresária Limitada	20	28	27	0	1	0	0	0	0	0	0	2	0	0	2	0	0	0	0	0	0	0	0
202307	6625649	351880	GUARULHOS	35	3	Sudeste	07111120	74466137000687	1	00000000000000	0	M	MUNICIPAL	04	Unidade SEM atividade de Ensino	05	HOSPITAL GERAL	06	ATENDIMENTO TURNOS MANHÃ/TARDE	2143	Cooperativa	44	27	20	0	1	0	0	0	0	0	0	4	0	0	4	0	0	0	0	0	0	0	0
202307	9149511	351880	GUARULHOS	35	3	Sudeste	07021001	24291004000134	1	00000000000000	0	M	MUNICIPAL	04	Unidade SEM atividade de Ensino	05	HOSPITAL GERAL	06	ATENDIMENTO TURNOS MANHÃ/TARDE	2062	Sociedade Empresária Limitada	21	22	23	0	1	0	0	0	0	0	0	7	0	0	7	0	0	0	0	0	0	0	0
202307	9255826	351880	GUARULHOS	35	3	Sudeste	07090000	44649812023502	1	00000000000000	0	M	MUNICIPAL	04	Unidade SEM atividade de Ensino	05	HOSPITAL GERAL	06	ATENDIMENTO TURNOS MANHÃ/TARDE	2054	Sociedade Anônima Fechada	20	19	30	0	1	0	0	0	0	0	0	0	0	0	0	10	0	0	10	0	0	0	0
202307	2078872	352050	INDAIATUBA	35	3	Sudeste	13334085	44732469000190	1	00000000000000	0	M	MUNICIPAL	04	Unidade SEM atividade de Ensino	05	HOSPITAL GERAL	06	ATENDIMENTO TURNOS MANHÃ/TARDE	2062	Sociedade Empresária Limitada	15	14	21	0	1	0	0	0	0	0	0	6	0	0	6	0	0	0	0	0	0	0	0
202307	2784602	352050	INDAIATUBA	35	3	Sudeste	13330800	60499365000215	3	60499365000134	1	M	MUNICIPAL	03	Unidade Auxiliar de Ensino	05	HOSPITAL GERAL	06	ATENDIMENTO TURNOS MANHÃ/TARDE	3069	Fundação Privada	59	65	49	1	1	0	0	0	0	0	0	0	0	0	0	2	0	0	2	0	0	0	0
202307	2792176	352220	ITAPECERICA DA SERRA	35	3	Sudeste	06850030	46374500013334	3	46374500000194	1	E	ESTADUAL	04	Unidade SEM atividade de Ensino	05	HOSPITAL GERAL	06	ATENDIMENTO TURNOS MANHÃ/TARDE	1023	Órgão Público do Poder Executivo Estadual ou do Distrito Federal	70	31	52	1	0	0	0	0	0	0	0	0	0	0	0	6	0	4	2	0	0	0	0
202307	2078104	352250	ITAPEVI	35	3	Sudeste	06694230	46374500013849	3	46374500000194	1	E	ESTADUAL	03	Unidade Auxiliar de Ensino	05	HOSPITAL GERAL	06	ATENDIMENTO TURNOS MANHÃ/TARDE	1023	Órgão Público do Poder Executivo Estadual ou do Distrito Federal	57	67	53	1	0	0	0	0	0	0	0	0	0	0	0	10	0	10	0	0	0	0	0
202307	2882949	352390	ITU	35	3	Sudeste	13300025	00000000000000	3	46634440000100	1	M	MUNICIPAL	04	Unidade SEM atividade de Ensino	21	PRONTO SOCORRO ESPECIALIZADO	06	ATENDIMENTO TURNOS MANHÃ/TARDE	1244	Município	0	0	10	1	0	0	0	0	0	0	0	10	0	0	10	0	0	0	0	0	0	0	0
202307	2992094	352390	ITU	35	3	Sudeste	13301914	58837188001189	1	00000000000000	0	M	MUNICIPAL	04	Unidade SEM atividade de Ensino	05	HOSPITAL GERAL	06	ATENDIMENTO TURNOS MANHÃ/TARDE	2143	Cooperativa	40	21	30	0	1	0	0	0	0	0	0	0	0	0	0	0	0	0	0	3	0	0	3
202307	2085194	352440	JACAREI	35	3	Sudeste	12311200	50460351000153	1	00000000000000	1	M	MUNICIPAL	04	Unidade SEM atividade de Ensino	05	HOSPITAL GERAL	06	ATENDIMENTO TURNOS MANHÃ/TARDE	3999	Associação Privada	35	31	57	1	1	0	0	0	0	0	0	0	0	0	0	10	0	6	4	0	0	0	0
202307	2791722	352530	JAU	35	3	Sudeste	17201340	50753631000150	1	00000000000000	1	M	MUNICIPAL	04	Unidade SEM atividade de Ensino	05	HOSPITAL GERAL	06	ATENDIMENTO TURNOS MANHÃ/TARDE	3999	Associação Privada	55	94	52	1	1	0	0	0	0	0	0	0	0	0	0	6	0	4	2	0	0	0	0
202307	2078066	352590	JUNDIAI	35	3	Sudeste	13201905	44649812001614	1	00000000000000	0	M	MUNICIPAL	04	Unidade SEM atividade de Ensino	05	HOSPITAL GERAL	06	ATENDIMENTO TURNOS MANHÃ/TARDE	2054	Sociedade Anônima Fechada	30	24	38	0	1	0	0	0	0	0	0	0	0	0	0	1	0	0	1	1	0	0	1
202307	2078759	352590	JUNDIAI	35	3	Sudeste	13201838	50964097000120	1	00000000000000	0	M	MUNICIPAL	04	Unidade SEM atividade de Ensino	05	HOSPITAL GERAL	06	ATENDIMENTO TURNOS MANHÃ/TARDE	2062	Sociedade Empresária Limitada	34	12	18	0	1	0	0	0	0	0	0	0	0	0	0	2	0	0	2	0	0	0	0
202307	2078767	352590	JUNDIAI	35	3	Sudeste	13206716	50739135001709	1	00000000000000	0	M	MUNICIPAL	04	Unidade SEM atividade de Ensino	05	HOSPITAL GERAL	06	ATENDIMENTO TURNOS MANHÃ/TARDE	2054	Sociedade Anônima Fechada	53	34	40	0	1	0	0	0	0	0	0	0	0	0	0	9	0	0	9	0	0	0	0
202307	2716801	352590	JUNDIAI	35	3	Sudeste	13214550	00797397000194	1	00000000000000	1	M	MUNICIPAL	04	Unidade SEM atividade de Ensino	07	HOSPITAL ESPECIALIZADO	03	ATENDIMENTO TURNOS MANHÃ/TARDE/NOITE	3999	Associação Privada	1	3	5	1	1	0	0	0	0	0	0	0	0	0	0	0	0	0	0	4	0	3	1
202307	3012212	352590	JUNDIAI	35	3	Sudeste	13207450	50985266000290	1	00000000000000	1	M	MUNICIPAL	02	Unidade Escola Superior Isolada	07	HOSPITAL ESPECIALIZADO	06	ATENDIMENTO TURNOS MANHÃ/TARDE	1120	Autarquia Municipal	17	13	37	1	1	0	0	0	0	0	0	0	0	0	0	6	0	6	0	0	0	0	0
202307	2081458	352690	LIMEIRA	35	3	Sudeste	13480470	51473692000126	1	00000000000000	1	M	MUNICIPAL	05	Hospital de Ensino	05	HOSPITAL GERAL	06	ATENDIMENTO TURNOS MANHÃ/TARDE	3999	Associação Privada	77	45	70	1	1	0	0	0	0	0	0	0	0	0	0	8	0	7	1	0	0	0	0
202307	2025507	352900	MARILIA	35	3	Sudeste	17519080	09161265000146	1	00000000000000	1	E	ESTADUAL	05	Hospital de Ensino	05	HOSPITAL GERAL	06	ATENDIMENTO TURNOS MANHÃ/TARDE	3069	Fundação Privada	91	91	76	1	1	0	0	0	0	0	0	0	0	0	0	7	0	7	0	0	0	0	0
202307	2083116	352900	MARILIA	35	3	Sudeste	17515900	52049244000162	1	00000000000000	1	M	MUNICIPAL	04	Unidade SEM atividade de Ensino	05	HOSPITAL GERAL	06	ATENDIMENTO TURNOS MANHÃ/TARDE	3999	Associação Privada	92	42	41	1	1	0	0	0	0	0	0	0	0	0	0	6	0	2	4	0	0	0	0
202307	5860490	352900	MARILIA	35	3	Sudeste	17525160	09528436000122	1	00000000000000	1	M	MUNICIPAL	05	Hospital de Ensino	05	HOSPITAL GERAL	06	ATENDIMENTO TURNOS MANHÃ/TARDE	3999	Associação Privada	27	85	51	1	1	0	0	0	0	0	0	0	0	0	0	4	0	0	4	0	0	0	0
202307	2090961	352930	MATAO	35	3	Sudeste	15990060	52314861000148	1	00000000000000	1	E	ESTADUAL	04	Unidade SEM atividade de Ensino	05	HOSPITAL GERAL	06	ATENDIMENTO TURNOS MANHÃ/TARDE	3999	Associação Privada	36	85	43	1	1	0	0	0	0	0	0	0	0	0	0	0	0	0	0	3	0	2	1
202307	2690764	352940	MAUA	35	3	Sudeste	09310320	31635857002155	1	00000000000000	0	M	MUNICIPAL	04	Unidade SEM atividade de Ensino	05	HOSPITAL GERAL	06	ATENDIMENTO TURNOS MANHÃ/TARDE	2054	Sociedade Anônima Fechada	33	26	25	0	1	0	0	0	0	0	0	0	0	0	0	8	0	0	8	0	0	0	0
202307	2080680	353060	MOGI DAS CRUZES	35	3	Sudeste	08773130	46374500014730	3	46374500000194	1	E	ESTADUAL	04	Unidade SEM atividade de Ensino	05	HOSPITAL GERAL	06	ATENDIMENTO TURNOS MANHÃ/TARDE	1023	Órgão Público do Poder Executivo Estadual ou do Distrito Federal	109	100	39	1	0	0	0	0	0	0	0	0	0	0	0	9	0	9	0	0	0	0	0
202307	2084236	353060	MOGI DAS CRUZES	35	3	Sudeste	08751001	46374500001832	3	46374500000194	1	E	ESTADUAL	03	Unidade Auxiliar de Ensino	05	HOSPITAL GERAL	06	ATENDIMENTO TURNOS MANHÃ/TARDE	1023	Órgão Público do Poder Executivo Estadual ou do Distrito Federal	2	30	66	1	0	0	0	0	0	0	0	0	0	0	0	28	0	28	0	0	0	0	0
202307	2784874	353060	MOGI DAS CRUZES	35	3	Sudeste	08715060	04711695000170	1	00000000000000	0	M	MUNICIPAL	04	Unidade SEM atividade de Ensino	05	HOSPITAL GERAL	06	ATENDIMENTO TURNOS MANHÃ/TARDE	2062	Sociedade Empresária Limitada	6	0	27	0	1	0	0	0	0	0	0	5	0	0	5	0	0	0	0	0	0	0	0
202307	2935406	353060	MOGI DAS CRUZES	35	3	Sudeste	08780100	00338763002352	1	00000000000000	0	M	MUNICIPAL	04	Unidade SEM atividade de Ensino	05	HOSPITAL GERAL	06	ATENDIMENTO TURNOS MANHÃ/TARDE	2062	Sociedade Empresária Limitada	6	6	9	0	0	0	0	0	0	0	0	4	0	0	4	0	0	0	0	0	0	0	0
202307	0008028	353440	OSASCO	35	3	Sudeste	06013070	46523171000368	3	46523171000104	1	M	MUNICIPAL	04	Unidade SEM atividade de Ensino	05	HOSPITAL GERAL	06	ATENDIMENTO TURNOS MANHÃ/TARDE	1244	Município	54	100	28	1	0	0	0	0	0	0	0	0	0	0	0	8	0	8	0	0	0	0	0
202307	0008052	353440	OSASCO	35	3	Sudeste	06216240	46374500012524	3	46374500000194	1	E	ESTADUAL	04	Unidade SEM atividade de Ensino	05	HOSPITAL GERAL	06	ATENDIMENTO TURNOS MANHÃ/TARDE	1023	Órgão Público do Poder Executivo Estadual ou do Distrito Federal	63	71	48	1	0	0	0	0	0	0	0	0	0	0	0	8	0	8	0	0	0	0	0
202307	2079887	353440	OSASCO	35	3	Sudeste	06090010	44649812026013	1	00000000000000	0	M	MUNICIPAL	04	Unidade SEM atividade de Ensino	05	HOSPITAL GERAL	06	ATENDIMENTO TURNOS MANHÃ/TARDE	2054	Sociedade Anônima Fechada	30	30	44	0	1	0	0	0	0	0	0	10	0	0	10	0	0	0	0	0	0	0	0
202307	4049020	353470	OURINHOS	35	3	Sudeste	19900241	53412144000111	1	00000000000000	1	M	MUNICIPAL	04	Unidade SEM atividade de Ensino	05	HOSPITAL GERAL	06	ATENDIMENTO TURNOS MANHÃ/TARDE	3999	Associação Privada	46	48	46	1	1	0	0	0	0	0	0	0	0	0	0	7	0	3	4	0	0	0	0
202307	2080699	353870	PIRACICABA	35	3	Sudeste	13420640	44803922000293	1	00000000000000	1	E	ESTADUAL	04	Unidade SEM atividade de Ensino	05	HOSPITAL GERAL	06	ATENDIMENTO TURNOS MANHÃ/TARDE	2143	Cooperativa	28	80	43	1	1	0	0	0	0	0	0	5	0	0	5	0	0	0	0	0	0	0	0
202307	2087057	353870	PIRACICABA	35	3	Sudeste	13405233	54384631000261	1	00000000000000	1	M	MUNICIPAL	04	Unidade SEM atividade de Ensino	05	HOSPITAL GERAL	06	ATENDIMENTO TURNOS MANHÃ/TARDE	3999	Associação Privada	50	84	38	1	1	0	0	0	0	0	0	0	0	0	0	0	0	0	0	3	0	2	1
202307	2772310	353870	PIRACICABA	35	3	Sudeste	13419155	54370630000187	1	00000000000000	1	M	MUNICIPAL	04	Unidade SEM atividade de Ensino	05	HOSPITAL GERAL	06	ATENDIMENTO TURNOS MANHÃ/TARDE	3999	Associação Privada	49	104	67	1	1	0	0	0	0	0	0	0	0	0	0	0	0	0	0	7	0	4	3
202307	2716097	354100	PRAIA GRANDE	35	3	Sudeste	11701210	00000000000000	3	46177531000155	1	M	MUNICIPAL	04	Unidade SEM atividade de Ensino	05	HOSPITAL GERAL	06	ATENDIMENTO TURNOS MANHÃ/TARDE	1244	Município	70	54	50	1	0	0	0	0	0	0	0	0	0	0	0	10	0	10	0	0	0	0	0
202307	4123077	354100	PRAIA GRANDE	35	3	Sudeste	11702210	61442190001082	1	00000000000000	1	M	MUNICIPAL	04	Unidade SEM atividade de Ensino	05	HOSPITAL GERAL	06	ATENDIMENTO TURNOS MANHÃ/TARDE	2054	Sociedade Anônima Fechada	20	20	31	1	1	0	0	0	0	0	0	0	0	0	0	3	0	0	3	2	0	0	2
202307	6817890	354100	PRAIA GRANDE	35	3	Sudeste	11705040	18290268000251	1	00000000000000	0	M	MUNICIPAL	04	Unidade SEM atividade de Ensino	05	HOSPITAL GERAL	06	ATENDIMENTO TURNOS MANHÃ/TARDE	3999	Associação Privada	46	43	26	0	1	0	0	0	0	0	0	0	0	0	0	10	0	0	10	0	0	0	0
202307	2755130	354140	PRESIDENTE PRUDENTE	35	3	Sudeste	19050680	46374500016864	3	46374500000194	1	E	ESTADUAL	05	Hospital de Ensino	05	HOSPITAL GERAL	06	ATENDIMENTO TURNOS MANHÃ/TARDE	1023	Órgão Público do Poder Executivo Estadual ou do Distrito Federal	158	122	70	1	0	0	0	0	0	0	0	6	0	0	6	0	0	0	0	0	0	0	0
202307	9556095	354260	REGISTRO	35	3	Sudeste	11900000	46374500027475	3	46374500000194	1	E	ESTADUAL	04	Unidade SEM atividade de Ensino	05	HOSPITAL GERAL	04	ATENDIMENTO SOMENTE PELA MANHÃ	1023	Órgão Público do Poder Executivo Estadual ou do Distrito Federal	75	30	40	1	0	0	0	0	0	0	0	0	0	0	0	10	0	10	0	0	0	0	0
202307	2077973	354340	RIBEIRAO PRETO	35	3	Sudeste	14015130	55980148000121	1	00000000000000	1	M	MUNICIPAL	04	Unidade SEM atividade de Ensino	05	HOSPITAL GERAL	06	ATENDIMENTO TURNOS MANHÃ/TARDE	2054	Sociedade Anônima Fechada	35	21	20	1	1	0	0	0	0	0	0	4	0	0	4	0	0	0	0	0	0	0	0
202307	2078791	354340	RIBEIRAO PRETO	35	3	Sudeste	14085100	37173123001025	1	00000000000000	0	M	MUNICIPAL	04	Unidade SEM atividade de Ensino	07	HOSPITAL ESPECIALIZADO	06	ATENDIMENTO TURNOS MANHÃ/TARDE	2054	Sociedade Anônima Fechada	22	4	28	0	1	0	0	0	0	0	0	10	0	0	10	0	0	0	0	0	0	0	0
202307	2079038	354340	RIBEIRAO PRETO	35	3	Sudeste	14025100	03968404000161	1	00000000000000	0	M	MUNICIPAL	04	Unidade SEM atividade de Ensino	05	HOSPITAL GERAL	06	ATENDIMENTO TURNOS MANHÃ/TARDE	2054	Sociedade Anônima Fechada	22	25	28	0	1	0	0	0	0	0	0	0	0	0	0	18	0	0	18	0	0	0	0
202307	2079275	354340	RIBEIRAO PRETO	35	3	Sudeste	14015130	37173123003230	1	00000000000000	1	M	MUNICIPAL	03	Unidade Auxiliar de Ensino	05	HOSPITAL GERAL	06	ATENDIMENTO TURNOS MANHÃ/TARDE	2054	Sociedade Anônima Fechada	20	101	32	1	1	0	0	0	0	0	0	0	0	0	0	2	0	2	0	0	0	0	0
202307	2081164	354340	RIBEIRAO PRETO	35	3	Sudeste	14085070	13370183000189	1	00000000000000	1	M	MUNICIPAL	04	Unidade SEM atividade de Ensino	05	HOSPITAL GERAL	06	ATENDIMENTO TURNOS MANHÃ/TARDE	3069	Fundação Privada	15	47	24	1	1	0	0	0	0	0	0	0	0	0	0	0	0	0	0	5	0	4	1
202307	2082187	354340	RIBEIRAO PRETO	35	3	Sudeste	14048900	57722118000140	1	00000000000000	1	E	ESTADUAL	05	Hospital de Ensino	05	HOSPITAL GERAL	06	ATENDIMENTO TURNOS MANHÃ/TARDE	3069	Fundação Privada	270	231	151	1	1	0	0	0	0	0	0	0	0	0	0	0	0	0	0	16	0	16	0
202307	2084414	354340	RIBEIRAO PRETO	35	3	Sudeste	14085000	55989784000114	1	00000000000000	1	M	MUNICIPAL	03	Unidade Auxiliar de Ensino	05	HOSPITAL GERAL	06	ATENDIMENTO TURNOS MANHÃ/TARDE	3999	Associação Privada	93	93	43	1	1	0	0	0	0	0	0	0	0	0	0	1	0	1	0	0	0	0	0
202307	7965192	354340	RIBEIRAO PRETO	35	3	Sudeste	14110000	45232246001956	1	00000000000000	1	M	MUNICIPAL	04	Unidade SEM atividade de Ensino	05	HOSPITAL GERAL	04	ATENDIMENTO SOMENTE PELA MANHÃ	2143	Cooperativa	64	36	49	1	1	0	0	0	0	0	0	0	0	0	0	12	0	0	12	0	0	0	0
202307	2081032	354390	RIO CLARO	35	3	Sudeste	13500480	44663631000590	3	44663631000166	0	M	MUNICIPAL	04	Unidade SEM atividade de Ensino	05	HOSPITAL GERAL	06	ATENDIMENTO TURNOS MANHÃ/TARDE	2143	Cooperativa	12	13	19	0	1	0	0	0	0	0	0	0	0	0	0	1	0	0	1	0	0	0	0
202307	2082888	354390	RIO CLARO	35	3	Sudeste	13500330	56384183000140	1	00000000000000	1	M	MUNICIPAL	04	Unidade SEM atividade de Ensino	05	HOSPITAL GERAL	06	ATENDIMENTO TURNOS MANHÃ/TARDE	3999	Associação Privada	58	40	41	1	1	0	0	0	0	0	0	0	0	0	0	2	0	2	0	0	0	0	0
202307	0008923	354780	SANTO ANDRE	35	3	Sudeste	09030320	00000000000000	3	46522942000130	1	M	MUNICIPAL	05	Hospital de Ensino	05	HOSPITAL GERAL	06	ATENDIMENTO TURNOS MANHÃ/TARDE	1244	Município	89	88	60	1	0	0	0	0	0	0	0	0	0	0	0	10	0	10	0	0	0	0	0		748919	121049	0.815	10.23
202307	2079607	354780	SANTO ANDRE	35	3	Sudeste	09030010	57482903000173	1	00000000000000	0	M	MUNICIPAL	04	Unidade SEM atividade de Ensino	05	HOSPITAL GERAL	06	ATENDIMENTO TURNOS MANHÃ/TARDE	2054	Sociedade Anônima Fechada	45	44	67	0	1	0	0	0	0	0	0	8	0	0	8	0	0	0	0	0	0	0	0		748919	121049	0.815	10.23
202307	2080273	354780	SANTO ANDRE	35	3	Sudeste	09190615	46374500014497	3	46374500000194	1	E	ESTADUAL	05	Hospital de Ensino	05	HOSPITAL GERAL	06	ATENDIMENTO TURNOS MANHÃ/TARDE	1023	Órgão Público do Poder Executivo Estadual ou do Distrito Federal	73	108	98	1	0	0	0	0	0	0	0	0	0	0	0	7	0	7	0	0	0	0	0		748919	121049	0.815	10.23
202307	2789590	354780	SANTO ANDRE	35	3	Sudeste	09020110	06047087000724	1	00000000000000	0	M	MUNICIPAL	04	Unidade SEM atividade de Ensino	05	HOSPITAL GERAL	06	ATENDIMENTO TURNOS MANHÃ/TARDE	2046	Sociedade Anônima Aberta	90	89	108	0	1	0	0	0	0	0	0	10	0	0	10	0	0	0	0	0	0	0	0		748919	121049	0.815	10.23
202307	2025752	354850	SANTOS	35	3	Sudeste	11075900	58198524000119	1	00000000000000	1	M	MUNICIPAL	05	Hospital de Ensino	05	HOSPITAL GERAL	06	ATENDIMENTO TURNOS MANHÃ/TARDE	3999	Associação Privada	185	133	91	1	1	0	0	0	0	0	0	0	0	0	0	0	0	0	0	10	0	10	0		418608	60370	0.84	7.99
202307	2025760	354850	SANTOS	35	3	Sudeste	11075400	68253731000182	1	00000000000000	0	M	MUNICIPAL	03	Unidade Auxiliar de Ensino	05	HOSPITAL GERAL	06	ATENDIMENTO TURNOS MANHÃ/TARDE	2054	Sociedade Anônima Fechada	24	96	45	0	1	0	0	0	0	0	0	5	0	0	5	0	0	0	0	0	0	0	0		418608	60370	0.84	7.99
202307	2079720	354850	SANTOS	35	3	Sudeste	11045904	46374500001670	3	46374500000194	1	E	ESTADUAL	05	Hospital de Ensino	05	HOSPITAL GERAL	06	ATENDIMENTO TURNOS MANHÃ/TARDE	1023	Órgão Público do Poder Executivo Estadual ou do Distrito Federal	45	43	77	1	0	0	0	0	0	0	0	0	0	0	0	10	0	10	0	0	0	0	0		418608	60370	0.84	7.99
202307	3008398	354850	SANTOS	35	3	Sudeste	11050071	18290268000170	1	00000000000000	0	M	MUNICIPAL	04	Unidade SEM atividade de Ensino	05	HOSPITAL GERAL	04	ATENDIMENTO SOMENTE PELA MANHÃ	3999	Associação Privada	23	43	46	0	1	0	0	0	0	0	0	6	0	0	6	0	0	0	0	0	0	0	0		418608	60370	0.84	7.99
202307	3221792	354850	SANTOS	35	3	Sudeste	11060003	47774393000154	1	00000000000000	0	M	MUNICIPAL	04	Unidade SEM atividade de Ensino	07	HOSPITAL ESPECIALIZADO	06	ATENDIMENTO TURNOS MANHÃ/TARDE	2143	Cooperativa	0	0	9	0	1	0	0	0	0	0	0	0	0	0	0	8	0	0	8	0	0	0	0		418608	60370	0.84	7.99
202307	2027356	354870	SAO BERNARDO DO CAMPO	35	3	Sudeste	09770420	00000000000000	3	46523239000147	1	M	MUNICIPAL	05	Hospital de Ensino	05	HOSPITAL GERAL	06	ATENDIMENTO TURNOS MANHÃ/TARDE	1244	Município	9	3	59	1	0	0	0	1	0	0	0	0	0	0	0	2	0	2	0	0	0	0	0		810729	139090	0.805	8.97
202307	2069776	354870	SAO BERNARDO DO CAMPO	35	3	Sudeste	09720375	00000000000000	3	46523239000147	1	M	MUNICIPAL	05	Hospital de Ensino	05	HOSPITAL GERAL	06	ATENDIMENTO TURNOS MANHÃ/TARDE	1244	Município	5	176	52	1	0	0	0	0	0	0	0	0	0	0	0	10	0	5	5	0	0	0	0		810729	139090	0.805	8.97
202307	3024660	354870	SAO BERNARDO DO CAMPO	35	3	Sudeste	09810250	06047087000805	1	00000000000000	0	M	MUNICIPAL	04	Unidade SEM atividade de Ensino	05	HOSPITAL GERAL	06	ATENDIMENTO TURNOS MANHÃ/TARDE	2046	Sociedade Anônima Aberta	0	85	41	0	1	0	0	0	0	0	0	6	0	0	6	0	0	0	0	0	0	0	0		810729	139090	0.805	8.97
202307	6273270	354870	SAO BERNARDO DO CAMPO	35	3	Sudeste	09760280	43293604002120	1	00000000000000	0	M	MUNICIPAL	04	Unidade SEM atividade de Ensino	07	HOSPITAL ESPECIALIZADO	06	ATENDIMENTO TURNOS MANHÃ/TARDE	2054	Sociedade Anônima Fechada	0	0	46	0	1	0	0	0	0	0	0	10	0	0	10	0	0	0	0	0	0	0	0		810729	139090	0.805	8.97
202307	7373465	354870	SAO BERNARDO DO CAMPO	35	3	Sudeste	09850550	00000000000000	3	46523239000147	1	M	MUNICIPAL	04	Unidade SEM atividade de Ensino	05	HOSPITAL GERAL	06	ATENDIMENTO TURNOS MANHÃ/TARDE	1244	Município	73	72	60	1	0	0	0	0	0	0	0	0	0	0	0	10	0	10	0	0	0	0	0		810729	139090	0.805	8.97
202307	9738754	354870	SAO BERNARDO DO CAMPO	35	3	Sudeste	09751000	44649812026609	1	00000000000000	0	M	MUNICIPAL	04	Unidade SEM atividade de Ensino	05	HOSPITAL GERAL	06	ATENDIMENTO TURNOS MANHÃ/TARDE	2054	Sociedade Anônima Fechada	14	0	24	0	1	0	0	0	0	0	0	0	0	0	0	0	0	0	0	10	0	0	10		810729	139090	0.805	8.97
202307	9768688	354870	SAO BERNARDO DO CAMPO	35	3	Sudeste	09613000	60742616002022	1	00000000000000	0	M	MUNICIPAL	04	Unidade SEM atividade de Ensino	05	HOSPITAL GERAL	06	ATENDIMENTO TURNOS MANHÃ/TARDE	3999	Associação Privada	20	20	20	0	1	0	0	0	0	0	0	0	0	0	0	0	0	0	0	10	0	0	10		810729	139090	0.805	8.97
202307	2082330	354880	SAO CAETANO DO SUL	35	3	Sudeste	09540901	59307074000118	1	00000000000000	0	M	MUNICIPAL	04	Unidade SEM atividade de Ensino	05	HOSPITAL GERAL	06	ATENDIMENTO TURNOS MANHÃ/TARDE	3999	Associação Privada	60	89	23	0	1	0	0	0	0	0	0	3	0	0	3	0	0	0	0	0	0	0	0		165655	25339	0.862	10.81
202307	2082594	354880	SAO CAETANO DO SUL	35	3	Sudeste	09540430	00000000000000	3	59307595000175	1	M	MUNICIPAL	04	Unidade SEM atividade de Ensino	05	HOSPITAL GERAL	06	ATENDIMENTO TURNOS MANHÃ/TARDE	1244	Município	30	55	51	1	0	0	0	0	0	0	0	0	0	0	0	10	0	6	4	0	0	0	0		165655	25339	0.862	10.81
202307	9194258	354880	SAO CAETANO DO SUL	35	3	Sudeste	09581110	06047087002778	1	00000000000000	0	M	MUNICIPAL	04	Unidade SEM atividade de Ensino	05	HOSPITAL GERAL	06	ATENDIMENTO TURNOS MANHÃ/TARDE	2046	Sociedade Anônima Aberta	44	44	121	0	1	0	0	0	0	0	0	15	0	0	15	0	0	0	0	0	0	0	0		165655	25339	0.862	10.81
202307	0962589	354890	SAO CARLOS	35	3	Sudeste	13560181	45359213001548	3	45359213000142	0	M	MUNICIPAL	04	Unidade SEM atividade de Ensino	05	HOSPITAL GERAL	04	ATENDIMENTO SOMENTE PELA MANHÃ	2143	Cooperativa	17	17	10	0	1	0	0	0	0	0	0	2	0	0	2	0	0	0	0	0	0	0	0		254857	43279	0.805	13.04
202307	2080931	354890	SAO CARLOS	35	3	Sudeste	13561060	59610394000142	1	00000000000000	1	M	MUNICIPAL	04	Unidade SEM atividade de Ensino	05	HOSPITAL GERAL	06	ATENDIMENTO TURNOS MANHÃ/TARDE	3999	Associação Privada	72	101	53	1	1	0	0	0	0	0	0	0	0	0	0	5	0	5	0	0	0	0	0		254857	43279	0.805	13.04
202307	2077396	354980	SAO JOSE DO RIO PRETO	35	3	Sudeste	15090000	60003761000129	1	00000000000000	1	E	ESTADUAL	05	Hospital de Ensino	05	HOSPITAL GERAL	06	ATENDIMENTO TURNOS MANHÃ/TARDE	3069	Fundação Privada	319	407	247	1	1	0	0	0	0	0	0	0	0	0	0	10	0	2	8	39	0	20	19		480393	80443	0.797	9.79
202307	2097117	354980	SAO JOSE DO RIO PRETO	35	3	Sudeste	15070650	48310098000100	1	00000000000000	0	M	MUNICIPAL	04	Unidade SEM atividade de Ensino	05	HOSPITAL GERAL	06	ATENDIMENTO TURNOS MANHÃ/TARDE	2054	Sociedade Anônima Fechada	42	60	50	0	1	0	0	0	0	0	0	0	0	0	0	2	0	0	2	0	0	0	0		480393	80443	0.797	9.79
202307	2097613	354980	SAO JOSE DO RIO PRETO	35	3	Sudeste	15015750	59972307000105	1	00000000000000	1	M	MUNICIPAL	04	Unidade SEM atividade de Ensino	05	HOSPITAL GERAL	06	ATENDIMENTO TURNOS MANHÃ/TARDE	3999	Associação Privada	102	38	60	1	1	0	0	0	0	0	0	0	0	0	0	4	0	3	1	0	0	0	0		480393	80443	0.797	9.79
202307	0009628	354990	SAO JOSE DOS CAMPOS	35	3	Sudeste	12220280	00000000000000	3	46643466000106	1	M	MUNICIPAL	03	Unidade Auxiliar de Ensino	05	HOSPITAL GERAL	06	ATENDIMENTO TURNOS MANHÃ/TARDE	1244	Município	72	97	96	1	0	0	0	0	0	0	0	0	0	0	0	8	0	8	0	0	0	0	0		697054	128855	0.807	10.41
202307	3042529	354990	SAO JOSE DOS CAMPOS	35	3	Sudeste	12243001	45184066000117	1	00000000000000	0	M	MUNICIPAL	04	Unidade SEM atividade de Ensino	05	HOSPITAL GERAL	06	ATENDIMENTO TURNOS MANHÃ/TARDE	2054	Sociedade Anônima Fechada	37	36	20	0	1	0	0	0	0	0	0	0	0	0	0	1	0	0	1	0	0	0	0		697054	128855	0.807	10.41
202307	3517918	354990	SAO JOSE DOS CAMPOS	35	3	Sudeste	12245280	12361267026583	1	00000000000000	0	M	MUNICIPAL	04	Unidade SEM atividade de Ensino	05	HOSPITAL GERAL	06	ATENDIMENTO TURNOS MANHÃ/TARDE	2054	Sociedade Anônima Fechada	10	16	19	0	1	0	0	0	0	0	0	4	0	0	4	0	0	0	0	0	0	0	0		697054	128855	0.807	10.41
202307	5869412	354990	SAO JOSE DOS CAMPOS	35	3	Sudeste	12244010	01146603000169	1	00000000000000	1	E	ESTADUAL	04	Unidade SEM atividade de Ensino	07	HOSPITAL ESPECIALIZADO	04	ATENDIMENTO SOMENTE PELA MANHÃ	3999	Associação Privada	0	0	5	1	1	0	0	0	0	0	0	0	0	0	0	0	0	0	0	5	0	4	1		697054	128855	0.807	10.41
202307	9491252	354990	SAO JOSE DOS CAMPOS	35	3	Sudeste	12235625	46374500027041	3	46374500000194	1	E	ESTADUAL	04	Unidade SEM atividade de Ensino	05	HOSPITAL GERAL	06	ATENDIMENTO TURNOS MANHÃ/TARDE	1023	Órgão Público do Poder Executivo Estadual ou do Distrito Federal	72	20	40	1	0	0	0	0	0	0	0	0	0	0	0	10	0	10	0	0	0	0	0		697054	128855	0.807	10.41
202307	0102105	355030	SAO PAULO	35	3	Sudeste	02806160	46392148006070	3	46392130000380	1	M	MUNICIPAL	04	Unidade SEM atividade de Ensino	05	HOSPITAL GERAL	04	ATENDIMENTO SOMENTE PELA MANHÃ	1031	Órgão Público do Poder Executivo Municipal	64	82	30	1	0	0	0	0	0	0	0	0	0	0	0	10	0	10	0	0	0	0	0		11451999	1953306	0.805	10.88
202307	2032481	355030	SAO PAULO	35	3	Sudeste	04013060	51722957000263	1	00000000000000	0	M	MUNICIPAL	04	Unidade SEM atividade de Ensino	05	HOSPITAL GERAL	06	ATENDIMENTO TURNOS MANHÃ/TARDE	2062	Sociedade Empresária Limitada	0	0	40	0	1	0	0	0	0	0	0	20	0	0	20	0	0	0	0	0	0	0	0		11451999	1953306	0.805	10.88
202307	2058391	355030	SAO PAULO	35	3	Sudeste	05652900	60765823000130	1	00000000000000	1	M	MUNICIPAL	04	Unidade SEM atividade de Ensino	05	HOSPITAL GERAL	06	ATENDIMENTO TURNOS MANHÃ/TARDE	3999	Associação Privada	185	204	189	1	1	0	0	0	0	0	0	0	0	0	0	0	0	0	0	18	0	0	18		11451999	1953306	0.805	10.88
202307	2058502	355030	SAO PAULO	35	3	Sudeste	04029000	00000000000000	3	60747318000162	1	E	ESTADUAL	02	Unidade Escola Superior Isolada	05	HOSPITAL GERAL	06	ATENDIMENTO TURNOS MANHÃ/TARDE	1112	Autarquia Estadual ou do Distrito Federal	301	348	133	1	0	0	0	0	0	0	0	4	0	0	4	0	0	0	0	0	0	0	0		11451999	1953306	0.805	10.88
202307	2066092	355030	SAO PAULO	35	3	Sudeste	04455170	46374500014063	3	46374500000194	1	E	ESTADUAL	03	Unidade Auxiliar de Ensino	05	HOSPITAL GERAL	06	ATENDIMENTO TURNOS MANHÃ/TARDE	1023	Órgão Público do Poder Executivo Estadual ou do Distrito Federal	66	56	64	1	0	0	0	0	0	0	0	0	0	0	0	0	0	0	0	6	0	6	0		11451999	1953306	0.805	10.88
202307	2071371	355030	SAO PAULO	35	3	Sudeste	04024002	46374500011803	3	46374500000194	1	E	ESTADUAL	04	Unidade SEM atividade de Ensino	07	HOSPITAL ESPECIALIZADO	06	ATENDIMENTO TURNOS MANHÃ/TARDE	1023	Órgão Público do Poder Executivo Estadual ou do Distrito Federal	11	37	20	1	0	0	0	0	0	0	0	0	0	0	0	0	0	0	0	9	0	9	0		11451999	1953306	0.805	10.88
202307	2071568	355030	SAO PAULO	35	3	Sudeste	05403000	50644053000113	1	00000000000000	1	E	ESTADUAL	05	Hospital de Ensino	07	HOSPITAL ESPECIALIZADO	06	ATENDIMENTO TURNOS MANHÃ/TARDE	3069	Fundação Privada	178	87	145	1	1	0	0	0	0	0	0	0	0	0	0	0	0	0	0	23	0	23	0		11451999	1953306	0.805	10.88
202307	2076926	355030	SAO PAULO	35	3	Sudeste	05580000	63025530008512	1	00000000000000	1	E	ESTADUAL	05	Hospital de Ensino	05	HOSPITAL GERAL	06	ATENDIMENTO TURNOS MANHÃ/TARDE	1112	Autarquia Estadual ou do Distrito Federal	45	58	28	1	0	0	0	0	0	0	0	0	0	0	0	0	0	0	0	10	0	10	0		11451999	1953306	0.805	10.88
202307	2077426	355030	SAO PAULO	35	3	Sudeste	03227000	46374500014578	3	46374500000194	1	E	ESTADUAL	03	Unidade Auxiliar de Ensino	05	HOSPITAL GERAL	06	ATENDIMENTO TURNOS MANHÃ/TARDE	1023	Órgão Público do Poder Executivo Estadual ou do Distrito Federal	26	63	55	1	0	0	0	0	0	0	0	0	0	0	0	7	0	7	0	0	0	0	0		11451999	1953306	0.805	10.88
202307	2077450	355030	SAO PAULO	35	3	Sudeste	02945000	46392148001272	3	46392130000380	1	M	MUNICIPAL	04	Unidade SEM atividade de Ensino	05	HOSPITAL GERAL	06	ATENDIMENTO TURNOS MANHÃ/TARDE	1031	Órgão Público do Poder Executivo Municipal	21	24	21	1	0	0	0	0	0	0	0	8	0	0	8	0	0	0	0	0	0	0	0		11451999	1953306	0.805	10.88
202307	2077477	355030	SAO PAULO	35	3	Sudeste	08270070	60742616000160	1	00000000000000	1	E	ESTADUAL	05	Hospital de Ensino	05	HOSPITAL GERAL	06	ATENDIMENTO TURNOS MANHÃ/TARDE	3999	Associação Privada	218	205	138	1	1	0	0	0	0	0	0	0	0	0	0	0	0	0	0	10	0	10	0		11451999	1953306	0.805	10.88
202307	2077485	355030	SAO PAULO	35	3	Sudeste	04024002	61699567000192	1	00000000000000	1	E	ESTADUAL	05	Hospital de Ensino	05	HOSPITAL GERAL	06	ATENDIMENTO TURNOS MANHÃ/TARDE	3999	Associação Privada	298	200	150	1	1	0	0	0	0	0	0	0	0	0	0	0	0	0	0	19	0	19	0		11451999	1953306	0.805	10.88
202307	2077493	355030	SAO PAULO	35	3	Sudeste	03958000	46374500011048	3	46374500000194	1	E	ESTADUAL	03	Unidade Auxiliar de Ensino	05	HOSPITAL GERAL	06	ATENDIMENTO TURNOS MANHÃ/TARDE	1023	Órgão Público do Poder Executivo Estadual ou do Distrito Federal	42	55	86	1	0	0	0	0	0	0	0	0	0	0	0	10	0	10	0	0	0	0	0		11451999	1953306	0.805	10.88
202307	2077531	355030	SAO PAULO	35	3	Sudeste	01509900	60961968000106	1	00000000000000	1	M	MUNICIPAL	05	Hospital de Ensino	07	HOSPITAL ESPECIALIZADO	06	ATENDIMENTO TURNOS MANHÃ/TARDE	3069	Fundação Privada	137	128	40	1	1	0	0	0	0	0	0	0	0	0	0	0	0	0	0	10	0	6	4		11451999	1953306	0.805	10.88
202307	2077574	355030	SAO PAULO	35	3	Sudeste	02401400	46374500008845	3	46374500000194	1	E	ESTADUAL	03	Unidade Auxiliar de Ensino	05	HOSPITAL GERAL	06	ATENDIMENTO TURNOS MANHÃ/TARDE	1023	Órgão Público do Poder Executivo Estadual ou do Distrito Federal	102	86	121	1	0	0	0	0	0	0	0	0	0	0	0	0	0	0	0	8	0	8	0		11451999	1953306	0.805	10.88
202307	2077655	355030	SAO PAULO	35	3	Sudeste	04027000	60979457000111	1	00000000000000	1	M	MUNICIPAL	03	Unidade Auxiliar de Ensino	07	HOSPITAL ESPECIALIZADO	06	ATENDIMENTO TURNOS MANHÃ/TARDE	3999	Associação Privada	70	2	10	1	1	0	0	0	0	0	0	3	0	0	3	2	0	2	0	0	0	0	0		11451999	1953306	0.805	10.88
202307	2077671	355030	SAO PAULO	35	3	Sudeste	04822030	46374500014225	3	46374500000194	1	E	ESTADUAL	05	Hospital de Ensino	05	HOSPITAL GERAL	06	ATENDIMENTO TURNOS MANHÃ/TARDE	1023	Órgão Público do Poder Executivo Estadual ou do Distrito Federal	52	88	54	1	0	0	0	0	0	0	0	0	0	0	0	9	0	8	1	0	0	0	0		11451999	1953306	0.805	10.88
202307	2078015	355030	SAO PAULO	35	3	Sudeste	05403010	56577059000100	1	00000000000000	1	E	ESTADUAL	05	Hospital de Ensino	05	HOSPITAL GERAL	06	ATENDIMENTO TURNOS MANHÃ/TARDE	3069	Fundação Privada	542	358	239	1	1	0	0	0	0	0	0	0	0	0	0	0	0	0	0	53	0	51	2		11451999	1953306	0.805	10.88
202307	2078082	355030	SAO PAULO	35	3	Sudeste	05044010	51722957012512	1	00000000000000	0	M	MUNICIPAL	04	Unidade SEM atividade de Ensino	05	HOSPITAL GERAL	06	ATENDIMENTO TURNOS MANHÃ/TARDE	2062	Sociedade Empresária Limitada	0	0	78	0	1	0	0	0	0	0	0	9	0	0	9	0	0	0	0	0	0	0	0		11451999	1953306	0.805	10.88
202307	2078325	355030	SAO PAULO	35	3	Sudeste	01329000	46392148001434	3	46392130000380	1	M	MUNICIPAL	03	Unidade Auxiliar de Ensino	07	HOSPITAL ESPECIALIZADO	06	ATENDIMENTO TURNOS MANHÃ/TARDE	1031	Órgão Público do Poder Executivo Municipal	0	0	20	1	0	0	0	0	0	0	0	0	0	0	0	20	0	10	10	0	0	0	0		11451999	1953306	0.805	10.88
202307	2078589	355030	SAO PAULO	35	3	Sudeste	01538900	62106505000192	1	00000000000000	1	M	MUNICIPAL	03	Unidade Auxiliar de Ensino	05	HOSPITAL GERAL	06	ATENDIMENTO TURNOS MANHÃ/TARDE	3999	Associação Privada	123	103	68	1	1	0	0	0	0	0	0	18	0	0	18	0	0	0	0	0	0	0	0		11451999	1953306	0.805	10.88
202307	2079127	355030	SAO PAULO	35	3	Sudeste	01308050	61590410000124	1	00000000000000	1	M	MUNICIPAL	04	Unidade SEM atividade de Ensino	05	HOSPITAL GERAL	06	ATENDIMENTO TURNOS MANHÃ/TARDE	3999	Associação Privada	135	122	200	1	1	0	0	0	0	0	0	6	0	0	6	0	0	0	0	0	0	0	0		11451999	1953306	0.805	10.88
202307	2080346	355030	SAO PAULO	35	3	Sudeste	03063000	46392148001604	3	46392130000380	1	M	MUNICIPAL	03	Unidade Auxiliar de Ensino	05	HOSPITAL GERAL	06	ATENDIMENTO TURNOS MANHÃ/TARDE	1031	Órgão Público do Poder Executivo Municipal	174	109	82	1	0	0	0	0	0	0	0	4	0	1	3	6	0	6	0	0	0	0	0		11451999	1953306	0.805	10.88
202307	2080575	355030	SAO PAULO	35	3	Sudeste	01323900	61599908000158	1	00000000000000	1	M	MUNICIPAL	05	Hospital de Ensino	05	HOSPITAL GERAL	06	ATENDIMENTO TURNOS MANHÃ/TARDE	3999	Associação Privada	356	216	243	1	1	0	0	0	0	0	0	0	0	0	0	0	0	0	0	48	0	15	33		11451999	1953306	0.805	10.88
202307	2080583	355030	SAO PAULO	35	3	Sudeste	08010220	46392148001787	3	46392130000380	1	M	MUNICIPAL	04	Unidade SEM atividade de Ensino	05	HOSPITAL GERAL	06	ATENDIMENTO TURNOS MANHÃ/TARDE	1031	Órgão Público do Poder Executivo Municipal	24	53	66	1	0	0	0	0	0	0	0	0	0	0	0	10	0	10	0	0	0	0	0		11451999	1953306	0.805	10.88
202307	2080796	355030	SAO PAULO	35	3	Sudeste	03128020	60975174000363	1	00000000000000	0	M	MUNICIPAL	04	Unidade SEM atividade de Ensino	05	HOSPITAL GERAL	05	ATENDIMENTO SOMENTE À TARDE	3999	Associação Privada	40	108	50	0	1	0	0	0	0	0	0	10	0	0	10	0	0	0	0	0	0	0	0		11451999	1953306	0.805	10.88
202307	2080818	355030	SAO PAULO	35	3	Sudeste	01232010	29435005009932	1	00000000000000	0	M	MUNICIPAL	04	Unidade SEM atividade de Ensino	05	HOSPITAL GERAL	06	ATENDIMENTO TURNOS MANHÃ/TARDE	2054	Sociedade Anônima Fechada	85	117	73	0	0	0	0	0	0	0	0	0	0	0	0	2	0	0	2	13	0	0	13		11451999	1953306	0.805	10.88
202307	2080974	355030	SAO PAULO	35	3	Sudeste	04037002	43901701000104	1	00000000000000	0	M	MUNICIPAL	04	Unidade SEM atividade de Ensino	07	HOSPITAL ESPECIALIZADO	06	ATENDIMENTO TURNOS MANHÃ/TARDE	2062	Sociedade Empresária Limitada	42	0	2	0	1	0	0	0	0	0	0	0	0	0	0	1	0	0	1	0	0	0	0		11451999	1953306	0.805	10.88
202307	2081288	355030	SAO PAULO	35	3	Sudeste	04004030	60453024000390	1	00000000000000	1	M	MUNICIPAL	04	Unidade SEM atividade de Ensino	05	HOSPITAL GERAL	06	ATENDIMENTO TURNOS MANHÃ/TARDE	3999	Associação Privada	14	150	65	1	1	0	0	0	0	0	0	0	0	0	0	12	0	0	12	0	0	0	0		11451999	1953306	0.805	10.88
202307	2081970	355030	SAO PAULO	35	3	Sudeste	04330902	46392148001353	3	46392130000380	1	M	MUNICIPAL	03	Unidade Auxiliar de Ensino	05	HOSPITAL GERAL	06	ATENDIMENTO TURNOS MANHÃ/TARDE	1031	Órgão Público do Poder Executivo Municipal	77	51	33	1	0	0	0	0	0	0	0	0	0	0	0	8	0	8	0	0	0	0	0		11451999	1953306	0.805	10.88
202307	2082225	355030	SAO PAULO	35	3	Sudeste	02810000	46374500011129	3	46374500000194	1	E	ESTADUAL	04	Unidade SEM atividade de Ensino	05	HOSPITAL GERAL	04	ATENDIMENTO SOMENTE PELA MANHÃ	1023	Órgão Público do Poder Executivo Estadual ou do Distrito Federal	49	80	81	1	0	0	0	0	0	0	0	4	0	3	1	10	0	10	0	0	0	0	0		11451999	1953306	0.805	10.88
202307	2082829	355030	SAO PAULO	35	3	Sudeste	03807230	46392148002678	3	46392130000380	1	M	MUNICIPAL	03	Unidade Auxiliar de Ensino	05	HOSPITAL GERAL	06	ATENDIMENTO TURNOS MANHÃ/TARDE	1031	Órgão Público do Poder Executivo Municipal	85	58	74	1	0	0	0	0	0	0	0	0	0	0	0	10	0	6	4	0	0	0	0		11451999	1953306	0.805	10.88
202307	2088495	355030	SAO PAULO	35	3	Sudeste	04012180	53725560000170	1	00000000000000	1	E	ESTADUAL	05	Hospital de Ensino	07	HOSPITAL ESPECIALIZADO	06	ATENDIMENTO TURNOS MANHÃ/TARDE	3069	Fundação Privada	112	154	103	1	0	0	0	0	0	0	0	0	0	0	0	12	0	12	0	9	0	8	1		11451999	1953306	0.805	10.88
202307	2088517	355030	SAO PAULO	35	3	Sudeste	03173010	46374500001085	3	46374500000194	1	E	ESTADUAL	03	Unidade Auxiliar de Ensino	07	HOSPITAL ESPECIALIZADO	06	ATENDIMENTO TURNOS MANHÃ/TARDE	1023	Órgão Público do Poder Executivo Estadual ou do Distrito Federal	0	12	46	1	0	0	0	0	0	0	0	0	0	0	0	20	0	20	0	0	0	0	0		11451999	1953306	0.805	10.88
202307	2088576	355030	SAO PAULO	35	3	Sudeste	01401901	46374500011471	3	46374500000194	1	E	ESTADUAL	03	Unidade Auxiliar de Ensino	05	HOSPITAL GERAL	06	ATENDIMENTO TURNOS MANHÃ/TARDE	1023	Órgão Público do Poder Executivo Estadual ou do Distrito Federal	50	79	21	1	0	0	0	0	0	0	0	0	0	0	0	0	0	0	0	5	0	5	0		11451999	1953306	0.805	10.88
202307	2089238	355030	SAO PAULO	35	3	Sudeste	04028001	08100676000592	3	08100676000169	0	M	MUNICIPAL	04	Unidade SEM atividade de Ensino	05	HOSPITAL GERAL	06	ATENDIMENTO TURNOS MANHÃ/TARDE	2062	Sociedade Empresária Limitada	57	37	30	0	1	0	0	0	0	0	0	10	0	0	10	0	0	0	0	0	0	0	0		11451999	1953306	0.805	10.88
202307	2089602	355030	SAO PAULO	35	3	Sudeste	04102900	60961422000155	1	00000000000000	1	M	MUNICIPAL	04	Unidade SEM atividade de Ensino	05	HOSPITAL GERAL	06	ATENDIMENTO TURNOS MANHÃ/TARDE	3999	Associação Privada	30	30	100	1	1	0	0	0	0	0	0	0	0	0	0	30	0	0	30	0	0	0	0		11451999	1953306	0.805	10.88
202307	2089610	355030	SAO PAULO	35	3	Sudeste	04038905	61062212000198	1	00000000000000	0	M	MUNICIPAL	04	Unidade SEM atividade de Ensino	05	HOSPITAL GERAL	06	ATENDIMENTO TURNOS MANHÃ/TARDE	3069	Fundação Privada	132	0	25	0	1	0	0	0	0	0	0	7	0	0	7	0	0	0	0	0	0	0	0		11451999	1953306	0.805	10.88
202307	2089696	355030	SAO PAULO	35	3	Sudeste	04039001	67185694000150	1	00000000000000	1	M	MUNICIPAL	01	Unidade Universitária	07	HOSPITAL ESPECIALIZADO	06	ATENDIMENTO TURNOS MANHÃ/TARDE	3999	Associação Privada	19	1	10	1	1	0	0	0	0	0	0	0	0	0	0	0	0	0	0	10	0	8	2		11451999	1953306	0.805	10.88
202307	2091313	355030	SAO PAULO	35	3	Sudeste	04744000	46374500011200	3	46374500000194	1	E	ESTADUAL	04	Unidade SEM atividade de Ensino	05	HOSPITAL GERAL	06	ATENDIMENTO TURNOS MANHÃ/TARDE	1023	Órgão Público do Poder Executivo Estadual ou do Distrito Federal	70	45	34	1	0	0	0	0	0	0	0	0	0	0	0	7	0	7	0	0	0	0	0		11451999	1953306	0.805	10.88
202307	2091755	355030	SAO PAULO	35	3	Sudeste	02802120	46374500011390	3	46374500000194	1	E	ESTADUAL	03	Unidade Auxiliar de Ensino	05	HOSPITAL GERAL	06	ATENDIMENTO TURNOS MANHÃ/TARDE	1023	Órgão Público do Poder Executivo Estadual ou do Distrito Federal	43	56	64	1	0	0	0	0	0	0	0	0	0	0	0	5	0	5	0	0	0	0	0		11451999	1953306	0.805	10.88
202307	2688565	355030	SAO PAULO	35	3	Sudeste	05022001	60975737000232	1	00000000000000	0	M	MUNICIPAL	04	Unidade SEM atividade de Ensino	05	HOSPITAL GERAL	06	ATENDIMENTO TURNOS MANHÃ/TARDE	3999	Associação Privada	34	225	103	0	1	0	0	0	0	0	0	0	0	0	0	0	0	0	0	17	0	0	17		11451999	1953306	0.805	10.88
202307	2688603	355030	SAO PAULO	35	3	Sudeste	01310000	60922168000771	1	00000000000000	0	M	MUNICIPAL	04	Unidade SEM atividade de Ensino	05	HOSPITAL GERAL	06	ATENDIMENTO TURNOS MANHÃ/TARDE	3999	Associação Privada	108	108	85	0	1	0	0	0	0	0	0	16	0	0	16	0	0	0	0	0	0	0	0		11451999	1953306	0.805	10.88
202307	2688689	355030	SAO PAULO	35	3	Sudeste	01221020	62779145000190	1	00000000000000	1	E	ESTADUAL	05	Hospital de Ensino	05	HOSPITAL GERAL	06	ATENDIMENTO TURNOS MANHÃ/TARDE	3999	Associação Privada	270	143	126	1	0	0	0	0	0	0	0	0	0	0	0	6	0	6	0	12	0	12	0		11451999	1953306	0.805	10.88
202307	2752077	355030	SAO PAULO	35	3	Sudeste	01532000	46854998000192	3	46392130000380	1	M	MUNICIPAL	03	Unidade Auxiliar de Ensino	05	HOSPITAL GERAL	06	ATENDIMENTO TURNOS MANHÃ/TARDE	1120	Autarquia Municipal	42	85	47	1	0	0	0	0	0	0	0	0	0	0	0	4	0	0	4	0	0	0	0		11451999	1953306	0.805	10.88
202307	2786680	355030	SAO PAULO	35	3	Sudeste	05835005	46392148003054	3	46392130000380	1	M	MUNICIPAL	03	Unidade Auxiliar de Ensino	05	HOSPITAL GERAL	06	ATENDIMENTO TURNOS MANHÃ/TARDE	1031	Órgão Público do Poder Executivo Municipal	62	90	84	1	0	0	0	0	0	0	0	0	0	0	0	16	0	10	6	0	0	0	0		11451999	1953306	0.805	10.88
202307	2823209	355030	SAO PAULO	35	3	Sudeste	05114000	49460108000156	1	00000000000000	0	M	MUNICIPAL	04	Unidade SEM atividade de Ensino	05	HOSPITAL GERAL	05	ATENDIMENTO SOMENTE À TARDE	2062	Sociedade Empresária Limitada	30	5	44	0	1	0	0	0	0	0	0	10	0	0	10	0	0	0	0	0	0	0	0		11451999	1953306	0.805	10.88
202307	3027805	355030	SAO PAULO	35	3	Sudeste	02402100	15186359000172	1	00000000000000	0	M	MUNICIPAL	03	Unidade Auxiliar de Ensino	05	HOSPITAL GERAL	04	ATENDIMENTO SOMENTE PELA MANHÃ	3999	Associação Privada	54	31	39	0	1	0	0	0	0	0	0	9	0	0	9	0	0	0	0	0	0	0	0		11451999	1953306	0.805	10.88
202307	3039420	355030	SAO PAULO	35	3	Sudeste	02406040	60975737001204	1	00000000000000	0	M	MUNICIPAL	04	Unidade SEM atividade de Ensino	05	HOSPITAL GERAL	06	ATENDIMENTO TURNOS MANHÃ/TARDE	3999	Associação Privada	67	79	76	0	1	0	0	0	0	0	0	11	0	0	11	0	0	0	0	0	0	0	0		11451999	1953306	0.805	10.88
202307	3045625	355030	SAO PAULO	35	3	Sudeste	04685006	96534300000120	1	00000000000000	0	M	MUNICIPAL	04	Unidade SEM atividade de Ensino	05	HOSPITAL GERAL	06	ATENDIMENTO TURNOS MANHÃ/TARDE	2062	Sociedade Empresária Limitada	0	28	16	0	0	0	0	0	0	0	0	8	0	0	8	0	0	0	0	0	0	0	0		11451999	1953306	0.805	10.88
202307	3212130	355030	SAO PAULO	35	3	Sudeste	02181160	46392148003801	3	46392130000380	1	M	MUNICIPAL	03	Unidade Auxiliar de Ensino	05	HOSPITAL GERAL	06	ATENDIMENTO TURNOS MANHÃ/TARDE	1031	Órgão Público do Poder Executivo Municipal	43	58	56	1	0	0	0	0	0	0	0	0	0	0	0	5	0	5	0	0	0	0	0		11451999	1953306	0.805	10.88
202307	3824802	355030	SAO PAULO	35	3	Sudeste	05673050	06047087000309	1	00000000000000	0	M	MUNICIPAL	04	Unidade SEM atividade de Ensino	05	HOSPITAL GERAL	06	ATENDIMENTO TURNOS MANHÃ/TARDE	2046	Sociedade Anônima Aberta	57	38	83	0	1	0	0	0	0	0	0	10	0	0	10	0	0	0	0	0	0	0	0		11451999	1953306	0.805	10.88
202307	4223683	355030	SAO PAULO	35	3	Sudeste	05114110	33043256000488	1	00000000000000	0	M	MUNICIPAL	04	Unidade SEM atividade de Ensino	05	HOSPITAL GERAL	05	ATENDIMENTO SOMENTE À TARDE	3999	Associação Privada	30	5	44	0	1	0	0	0	0	0	0	10	0	0	10	0	0	0	0	0	0	0	0		11451999	1953306	0.805	10.88
202307	5420938	355030	SAO PAULO	35	3	Sudeste	08471000	46392148004107	3	46392130000380	1	M	MUNICIPAL	04	Unidade SEM atividade de Ensino	05	HOSPITAL GERAL	06	ATENDIMENTO TURNOS MANHÃ/TARDE	1031	Órgão Público do Poder Executivo Municipal	49	54	66	1	0	0	0	0	0	0	0	0	0	0	0	11	0	10	1	0	0	0	0		11451999	1953306	0.805	10.88
202307	5718368	355030	SAO PAULO	35	3	Sudeste	04948970	46392148005502	3	46392130000380	1	M	MUNICIPAL	04	Unidade SEM atividade de Ensino	05	HOSPITAL GERAL	06	ATENDIMENTO TURNOS MANHÃ/TARDE	1031	Órgão Público do Poder Executivo Municipal	56	80	102	1	0	0	0	0	0	0	0	0	0	0	0	10	0	10	0	0	0	0	0		11451999	1953306	0.805	10.88
202307	5907594	355030	SAO PAULO	35	3	Sudeste	03313000	06047087000139	1	00000000000000	0	M	MUNICIPAL	04	Unidade SEM atividade de Ensino	05	HOSPITAL GERAL	06	ATENDIMENTO TURNOS MANHÃ/TARDE	2046	Sociedade Anônima Aberta	60	60	85	0	1	0	0	0	0	0	0	11	0	0	11	0	0	0	0	0	0	0	0		11451999	1953306	0.805	10.88
202307	6283993	355030	SAO PAULO	35	3	Sudeste	05615190	19803199000114	1	00000000000000	0	M	MUNICIPAL	04	Unidade SEM atividade de Ensino	05	HOSPITAL GERAL	06	ATENDIMENTO TURNOS MANHÃ/TARDE	2054	Sociedade Anônima Fechada	5	42	41	0	1	0	0	0	0	0	0	8	0	0	8	0	0	0	0	0	0	0	0		11451999	1953306	0.805	10.88
202307	6614426	355030	SAO PAULO	35	3	Sudeste	01227200	61213674000240	1	00000000000000	0	M	MUNICIPAL	04	Unidade SEM atividade de Ensino	07	HOSPITAL ESPECIALIZADO	06	ATENDIMENTO TURNOS MANHÃ/TARDE	3069	Fundação Privada	0	0	45	0	1	0	0	0	0	0	0	0	0	0	0	0	0	0	0	45	0	0	45		11451999	1953306	0.805	10.88
202307	6668143	355030	SAO PAULO	35	3	Sudeste	03340000	29435005004540	1	00000000000000	0	M	MUNICIPAL	04	Unidade SEM atividade de Ensino	05	HOSPITAL GERAL	04	ATENDIMENTO SOMENTE PELA MANHÃ	2054	Sociedade Anônima Fechada	18	54	48	0	1	0	0	0	0	0	0	4	0	0	4	0	0	0	0	0	0	0	0		11451999	1953306	0.805	10.88
202307	7711980	355030	SAO PAULO	35	3	Sudeste	04378200	46392148005774	3	46392130000380	1	M	MUNICIPAL	04	Unidade SEM atividade de Ensino	05	HOSPITAL GERAL	06	ATENDIMENTO TURNOS MANHÃ/TARDE	1031	Órgão Público do Poder Executivo Municipal	30	98	49	1	0	0	0	0	0	0	0	0	0	0	0	0	0	0	0	9	0	0	9		11451999	1953306	0.805	10.88
202307	9465464	355030	SAO PAULO	35	3	Sudeste	04883290	46392148005936	3	46392130000380	1	M	MUNICIPAL	04	Unidade SEM atividade de Ensino	05	HOSPITAL GERAL	04	ATENDIMENTO SOMENTE PELA MANHÃ	1031	Órgão Público do Poder Executivo Municipal	70	73	70	1	0	0	0	0	0	0	0	0	0	0	0	10	0	10	0	0	0	0	0		11451999	1953306	0.805	10.88
202307	9490604	355030	SAO PAULO	35	3	Sudeste	03362000	28820713000110	1	00000000000000	0	M	MUNICIPAL	04	Unidade SEM atividade de Ensino	05	HOSPITAL GERAL	06	ATENDIMENTO TURNOS MANHÃ/TARDE	2062	Sociedade Empresária Limitada	87	84	76	0	1	0	0	0	0	0	0	8	0	0	8	10	0	0	10	0	0	0	0		11451999	1953306	0.805	10.88
202307	9554157	355030	SAO PAULO	35	3	Sudeste	03161160	44649812028490	1	00000000000000	0	M	MUNICIPAL	04	Unidade SEM atividade de Ensino	05	HOSPITAL GERAL	06	ATENDIMENTO TURNOS MANHÃ/TARDE	2054	Sociedade Anônima Fechada	115	150	140	0	1	0	0	0	0	0	0	0	0	0	0	18	0	0	18	8	0	0	8		11451999	1953306	0.805	10.88
202307	2084171	355170	SERTAOZINHO	35	3	Sudeste	14160180	71326292000103	1	00000000000000	1	M	MUNICIPAL	04	Unidade SEM atividade de Ensino	05	HOSPITAL GERAL	06	ATENDIMENTO TURNOS MANHÃ/TARDE	3999	Associação Privada	47	26	26	1	1	0	0	0	0	0	0	0	0	0	0	3	0	2	1	0	0	0	0		126887	24106	0.761	8.35
202307	2078732	355220	SOROCABA	35	3	Sudeste	18035085	44649812034709	1	00000000000000	0	M	MUNICIPAL	04	Unidade SEM atividade de Ensino	05	HOSPITAL GERAL	06	ATENDIMENTO TURNOS MANHÃ/TARDE	2054	Sociedade Anônima Fechada	44	24	30	0	1	0	0	0	0	0	0	10	0	0	10	0	0	0	0	0	0	0	0		723682	132003	0.798	10.44
202307	2079321	355220	SOROCABA	35	3	Sudeste	18030250	50819523000132	1	00000000000000	1	M	MUNICIPAL	03	Unidade Auxiliar de Ensino	07	HOSPITAL ESPECIALIZADO	06	ATENDIMENTO TURNOS MANHÃ/TARDE	3999	Associação Privada	10	16	16	1	1	0	0	0	0	0	0	0	0	0	0	8	0	5	3	0	0	0	0		723682	132003	0.798	10.44
202307	2081695	355220	SOROCABA	35	3	Sudeste	18030005	46374500001409	3	46374500000194	1	E	ESTADUAL	05	Hospital de Ensino	05	HOSPITAL GERAL	06	ATENDIMENTO TURNOS MANHÃ/TARDE	1023	Órgão Público do Poder Executivo Estadual ou do Distrito Federal	160	74	102	1	0	0	0	0	0	0	0	0	0	0	0	0	0	0	0	10	0	7	3		723682	132003	0.798	10.44
202307	2708566	355220	SOROCABA	35	3	Sudeste	18052210	45399961000230	1	00000000000000	1	M	MUNICIPAL	04	Unidade SEM atividade de Ensino	05	HOSPITAL GERAL	06	ATENDIMENTO TURNOS MANHÃ/TARDE	2143	Cooperativa	125	92	46	1	1	0	0	0	0	0	0	0	0	0	0	9	0	0	9	0	0	0	0		723682	132003	0.798	10.44
202307	9491112	355220	SOROCABA	35	3	Sudeste	18052775	46374500027122	3	46374500000194	1	E	ESTADUAL	04	Unidade SEM atividade de Ensino	05	HOSPITAL GERAL	06	ATENDIMENTO TURNOS MANHÃ/TARDE	1023	Órgão Público do Poder Executivo Estadual ou do Distrito Federal	92	36	96	1	0	0	0	0	0	0	0	0	0	0	0	10	0	10	0	0	0	0	0		723682	132003	0.798	10.44
202307	2083981	355240	SUMARE	35	3	Sudeste	13175490	46374500013768	3	46374500000194	1	E	ESTADUAL	05	Hospital de Ensino	05	HOSPITAL GERAL	06	ATENDIMENTO TURNOS MANHÃ/TARDE	1023	Órgão Público do Poder Executivo Estadual ou do Distrito Federal	68	34	49	1	0	0	0	0	0	0	0	0	0	0	0	6	0	6	0	0	0	0	0		279545	54771	0.762	10.46
202307	0473561	355250	SUZANO	35	3	Sudeste	08676000	01531867000489	1	00000000000000	0	M	MUNICIPAL	04	Unidade SEM atividade de Ensino	05	HOSPITAL GERAL	06	ATENDIMENTO TURNOS MANHÃ/TARDE	2062	Sociedade Empresária Limitada	30	27	39	0	1	0	0	0	0	0	0	0	0	0	0	5	0	0	5	0	0	0	0		307429	62613	0.765	11.34
202307	2079828	355280	TABOAO DA SERRA	35	3	Sudeste	06785300	46374500013415	3	46374500000194	1	E	ESTADUAL	01	Unidade Universitária	05	HOSPITAL GERAL	06	ATENDIMENTO TURNOS MANHÃ/TARDE	1023	Órgão Público do Poder Executivo Estadual ou do Distrito Federal	81	46	63	1	0	0	0	0	0	0	0	0	0	0	0	5	0	5	0	0	0	0	0		273542	52026	0.769	12.73
202307	2078295	355370	TAQUARITINGA	35	3	Sudeste	15900037	72127210000156	1	00000000000000	1	M	MUNICIPAL	04	Unidade SEM atividade de Ensino	05	HOSPITAL GERAL	06	ATENDIMENTO TURNOS MANHÃ/TARDE	3999	Associação Privada	20	62	22	1	1	0	0	0	0	0	0	0	0	0	0	1	0	0	1	0	0	0	0		52260	8928	0.748	17.08
202307	7368704	355400	TATUI	35	3	Sudeste	18270240	00006037000470	1	00000000000000	0	M	MUNICIPAL	04	Unidade SEM atividade de Ensino	05	HOSPITAL GERAL	06	ATENDIMENTO TURNOS MANHÃ/TARDE	2143	Cooperativa	12	10	10	0	1	0	0	0	0	0	0	0	0	0	0	1	0	0	1	0	0	0	0		123942	23789	0.752	10.66
202307	2749319	355410	TAUBATE	35	3	Sudeste	12020130	00000000000000	3	45176005000108	1	M	MUNICIPAL	05	Hospital de Ensino	05	HOSPITAL GERAL	06	ATENDIMENTO TURNOS MANHÃ/TARDE	1244	Município	30	89	34	1	0	0	0	0	0	0	0	0	0	0	0	4	0	4	0	0	0	0	0		310739	55893	0.8	11.05
202307	3126838	355410	TAUBATE	35	3	Sudeste	12030180	60975737007245	1	00000000000000	1	E	ESTADUAL	03	Unidade Auxiliar de Ensino	05	HOSPITAL GERAL	06	ATENDIMENTO TURNOS MANHÃ/TARDE	3999	Associação Privada	150	48	39	1	1	0	0	0	0	0	0	0	0	0	0	9	0	9	0	0	0	0	0		310739	55893	0.8	11.05
202307	5515483	355620	VALINHOS	35	3	Sudeste	13277280	08747682000102	1	00000000000000	0	M	MUNICIPAL	04	Unidade SEM atividade de Ensino	05	HOSPITAL GERAL	06	ATENDIMENTO TURNOS MANHÃ/TARDE	2240	Sociedade Simples Limitada	25	22	55	0	1	0	0	0	0	0	0	0	0	0	0	3	0	0	3	0	0	0	0		126373	20594	0.819	11.35
202307	2439263	410140	APUCARANA	41	4	Sul	86800120	76562198000401	1	00000000000000	1	M	MUNICIPAL	04	Unidade SEM atividade de Ensino	05	HOSPITAL GERAL	06	ATENDIMENTO TURNOS MANHÃ/TARDE	3999	Associação Privada	23	10	19	1	1	0	0	0	0	0	0	0	0	0	0	2	0	2	0	0	0	0	0		130134	24622	0.799	13.82
202307	5995280	410180	ARAUCARIA	41	4	Sul	83708000	00000000000000	3	76105535000199	1	M	MUNICIPAL	04	Unidade SEM atividade de Ensino	05	HOSPITAL GERAL	06	ATENDIMENTO TURNOS MANHÃ/TARDE	1244	Município	13	15	21	1	0	0	0	0	0	0	0	0	0	0	0	3	0	3	0	0	0	0	0		151666	32407	0.743	8.2
202307	0013633	410400	CAMPINA GRANDE DO SUL	41	4	Sul	83430000	07088017000191	1	00000000000000	1	E	ESTADUAL	05	Hospital de Ensino	05	HOSPITAL GERAL	06	ATENDIMENTO TURNOS MANHÃ/TARDE	3999	Associação Privada	181	123	127	1	1	0	0	0	0	0	0	0	0	0	0	10	0	10	0	0	0	0	0
202307	0013846	410420	CAMPO LARGO	41	4	Sul	83606177	75802348000100	1	00000000000000	1	E	ESTADUAL	05	Hospital de Ensino	05	HOSPITAL GERAL	06	ATENDIMENTO TURNOS MANHÃ/TARDE	2054	Sociedade Anônima Fechada	128	328	410	1	1	0	0	0	0	0	0	0	0	0	0	15	0	13	2	12	0	12	0
202307	6426204	410420	CAMPO LARGO	41	4	Sul	83601030	76416866004803	3	76416866000140	1	E	ESTADUAL	03	Unidade Auxiliar de Ensino	05	HOSPITAL GERAL	06	ATENDIMENTO TURNOS MANHÃ/TARDE	1023	Órgão Público do Poder Executivo Estadual ou do Distrito Federal	8	0	40	1	0	0	0	0	0	0	0	0	0	0	0	20	0	10	10	0	0	0	0
202307	0014109	410430	CAMPO MOURAO	41	4	Sul	87302970	80612294000141	1	00000000000000	1	M	MUNICIPAL	04	Unidade SEM atividade de Ensino	05	HOSPITAL GERAL	06	ATENDIMENTO TURNOS MANHÃ/TARDE	3999	Associação Privada	26	31	47	1	1	0	0	0	0	0	0	0	0	0	0	3	0	3	0	0	0	0	0
202307	2738309	410480	CASCAVEL	41	4	Sul	85812130	21998635000108	1	00000000000000	1	E	ESTADUAL	05	Hospital de Ensino	05	HOSPITAL GERAL	06	ATENDIMENTO TURNOS MANHÃ/TARDE	3069	Fundação Privada	44	30	37	1	1	0	0	0	0	0	0	0	0	0	0	5	0	2	3	0	0	0	0
202307	2738368	410480	CASCAVEL	41	4	Sul	85804260	00000000000000	3	78680337000770	1	E	ESTADUAL	05	Hospital de Ensino	05	HOSPITAL GERAL	06	ATENDIMENTO TURNOS MANHÃ/TARDE	1112	Autarquia Estadual ou do Distrito Federal	67	37	66	1	0	0	0	0	0	0	0	0	0	0	0	5	0	5	0	0	0	0	0
202307	2740338	410480	CASCAVEL	41	4	Sul	85806300	81270548000153	1	00000000000000	1	E	ESTADUAL	04	Unidade SEM atividade de Ensino	07	HOSPITAL ESPECIALIZADO	06	ATENDIMENTO TURNOS MANHÃ/TARDE	3999	Associação Privada	59	50	10	1	1	0	0	0	0	0	0	0	0	0	0	2	0	2	0	0	0	0	0
202307	0015245	410690	CURITIBA	41	4	Sul	80730150	60967551002102	1	00000000000000	1	D	DUPLA	05	Hospital de Ensino	05	HOSPITAL GERAL	06	ATENDIMENTO TURNOS MANHÃ/TARDE	3999	Associação Privada	126	117	121	1	1	0	0	1	0	0	0	0	0	0	0	0	0	0	0	10	0	6	4
202307	0015318	410690	CURITIBA	41	4	Sul	80810040	76562198000169	1	00000000000000	1	D	DUPLA	04	Unidade SEM atividade de Ensino	05	HOSPITAL GERAL	06	ATENDIMENTO TURNOS MANHÃ/TARDE	3999	Associação Privada	65	91	64	1	1	0	0	0	0	0	0	0	0	0	0	5	0	0	5	0	0	0	0
202307	0015369	410690	CURITIBA	41	4	Sul	81050000	76416866000816	3	76416866000140	1	D	DUPLA	05	Hospital de Ensino	05	HOSPITAL GERAL	06	ATENDIMENTO TURNOS MANHÃ/TARDE	1023	Órgão Público do Poder Executivo Estadual ou do Distrito Federal	122	19	70	1	0	0	0	0	0	0	0	0	0	0	0	2	0	2	0	0	0	0	0
202307	0015563	410690	CURITIBA	41	4	Sul	80250060	76591569000130	1	00000000000000	1	D	DUPLA	05	Hospital de Ensino	07	HOSPITAL ESPECIALIZADO	06	ATENDIMENTO TURNOS MANHÃ/TARDE	3999	Associação Privada	122	55	68	1	1	0	0	0	0	0	0	0	0	0	0	0	0	0	0	48	0	34	14
202307	0015644	410690	CURITIBA	41	4	Sul	81520060	76591049000128	1	00000000000000	1	D	DUPLA	05	Hospital de Ensino	07	HOSPITAL ESPECIALIZADO	06	ATENDIMENTO TURNOS MANHÃ/TARDE	3999	Associação Privada	75	81	31	1	1	0	0	0	0	0	0	0	0	0	0	0	0	0	0	8	0	4	4
202307	2361167	410690	CURITIBA	41	4	Sul	80440020	02828204000140	1	00000000000000	0	M	MUNICIPAL	04	Unidade SEM atividade de Ensino	05	HOSPITAL GERAL	06	ATENDIMENTO TURNOS MANHÃ/TARDE	2062	Sociedade Empresária Limitada	16	5	20	0	1	0	0	0	0	0	0	0	0	0	0	6	0	0	6	0	0	0	0
202307	2384299	410690	CURITIBA	41	4	Sul	80060900	15126437002430	1	00000000000000	1	D	DUPLA	05	Hospital de Ensino	05	HOSPITAL GERAL	06	ATENDIMENTO TURNOS MANHÃ/TARDE	2011	Empresa Pública	98	133	84	1	0	0	0	0	0	0	0	0	0	0	0	0	0	0	0	8	0	8	0
202307	3000869	410690	CURITIBA	41	4	Sul	80420090	76555069000143	1	00000000000000	0	M	MUNICIPAL	04	Unidade SEM atividade de Ensino	05	HOSPITAL GERAL	06	ATENDIMENTO TURNOS MANHÃ/TARDE	2054	Sociedade Anônima Fechada	18	40	66	0	1	0	0	0	0	0	0	0	0	0	0	10	0	0	10	0	0	0	0
202307	2591049	410830	FOZ DO IGUACU	41	4	Sul	85860460	00304148000110	1	00000000000000	1	E	ESTADUAL	04	Unidade SEM atividade de Ensino	05	HOSPITAL GERAL	06	ATENDIMENTO TURNOS MANHÃ/TARDE	3069	Fundação Privada	48	54	56	1	1	0	0	0	0	0	0	0	0	0	0	7	0	1	6	0	0	0	0
202307	2742047	410940	GUARAPUAVA	41	4	Sul	85010080	08828617000101	1	00000000000000	1	E	ESTADUAL	04	Unidade SEM atividade de Ensino	05	HOSPITAL GERAL	06	ATENDIMENTO TURNOS MANHÃ/TARDE	3999	Associação Privada	46	42	27	1	1	0	0	0	0	0	0	0	0	0	0	4	0	4	0	0	0	0	0
202307	2590182	411150	IVAIPORA	41	4	Sul	86870000	28769028000107	1	00000000000000	1	E	ESTADUAL	04	Unidade SEM atividade de Ensino	05	HOSPITAL GERAL	06	ATENDIMENTO TURNOS MANHÃ/TARDE	3999	Associação Privada	31	30	14	1	1	0	0	0	0	0	0	0	0	0	0	3	0	2	1	0	0	0	0
202307	2590727	411150	IVAIPORA	41	4	Sul	86870000	07597753000175	1	00000000000000	1	E	ESTADUAL	04	Unidade SEM atividade de Ensino	05	HOSPITAL GERAL	06	ATENDIMENTO TURNOS MANHÃ/TARDE	3999	Associação Privada	34	16	30	1	1	0	0	0	0	0	0	0	0	0	0	2	0	2	0	0	0	0	0
202307	2550792	411370	LONDRINA	41	4	Sul	86015900	78613841000161	1	00000000000000	1	M	MUNICIPAL	04	Unidade SEM atividade de Ensino	05	HOSPITAL GERAL	06	ATENDIMENTO TURNOS MANHÃ/TARDE	3999	Associação Privada	107	71	74	1	1	0	0	0	0	0	0	0	0	0	0	0	0	0	0	2	0	1	1
202307	2577623	411370	LONDRINA	41	4	Sul	86015520	78633088000176	1	00000000000000	1	D	DUPLA	04	Unidade SEM atividade de Ensino	07	HOSPITAL ESPECIALIZADO	06	ATENDIMENTO TURNOS MANHÃ/TARDE	3999	Associação Privada	69	62	22	1	1	0	0	0	0	0	0	0	0	0	0	0	0	0	0	10	0	10	0
202307	2580055	411370	LONDRINA	41	4	Sul	86010510	78614971000119	1	00000000000000	1	M	MUNICIPAL	03	Unidade Auxiliar de Ensino	05	HOSPITAL GERAL	06	ATENDIMENTO TURNOS MANHÃ/TARDE	3999	Associação Privada	76	82	56	1	1	0	0	0	0	0	0	0	0	0	0	0	0	0	0	10	0	7	3
202307	2781859	411370	LONDRINA	41	4	Sul	86038440	78640489000315	3	78640489000153	1	D	DUPLA	05	Hospital de Ensino	05	HOSPITAL GERAL	06	ATENDIMENTO TURNOS MANHÃ/TARDE	1112	Autarquia Estadual ou do Distrito Federal	114	130	95	1	0	0	0	0	0	0	0	0	0	0	0	0	0	0	0	5	0	5	0
202307	7758391	411370	LONDRINA	41	4	Sul	86047250	04762301000375	1	00000000000000	0	M	MUNICIPAL	04	Unidade SEM atividade de Ensino	05	HOSPITAL GERAL	06	ATENDIMENTO TURNOS MANHÃ/TARDE	2062	Sociedade Empresária Limitada	38	36	81	0	1	0	0	0	0	0	0	9	0	0	9	0	0	0	0	0	0	0	0
202307	2587335	411520	MARINGA	41	4	Sul	87083170	00000000000000	3	79151312000156	1	D	DUPLA	05	Hospital de Ensino	05	HOSPITAL GERAL	06	ATENDIMENTO TURNOS MANHÃ/TARDE	1112	Autarquia Estadual ou do Distrito Federal	38	63	40	1	0	0	0	0	0	0	0	0	0	0	0	6	0	6	0	0	0	0	0
202307	2594714	411520	MARINGA	41	4	Sul	87050100	79115762000193	1	00000000000000	1	M	MUNICIPAL	04	Unidade SEM atividade de Ensino	05	HOSPITAL GERAL	06	ATENDIMENTO TURNOS MANHÃ/TARDE	3999	Associação Privada	82	64	69	1	1	0	0	0	0	0	0	0	0	0	0	7	0	2	5	0	0	0	0
202307	2743469	411520	MARINGA	41	4	Sul	87014140	04792670000149	1	00000000000000	1	M	MUNICIPAL	03	Unidade Auxiliar de Ensino	05	HOSPITAL GERAL	06	ATENDIMENTO TURNOS MANHÃ/TARDE	3999	Associação Privada	56	35	34	1	1	0	0	0	0	0	0	0	0	0	0	2	0	2	0	0	0	0	0
202307	9365230	411520	MARINGA	41	4	Sul	87015020	23876304000112	1	00000000000000	0	M	MUNICIPAL	04	Unidade SEM atividade de Ensino	05	HOSPITAL GERAL	06	ATENDIMENTO TURNOS MANHÃ/TARDE	2062	Sociedade Empresária Limitada	48	40	40	0	1	0	0	0	0	0	0	0	0	0	0	5	0	0	5	0	0	0	0
202307	2754738	411840	PARANAVAI	41	4	Sul	87704090	79724423000104	1	00000000000000	1	E	ESTADUAL	04	Unidade SEM atividade de Ensino	05	HOSPITAL GERAL	06	ATENDIMENTO TURNOS MANHÃ/TARDE	3999	Associação Privada	97	39	37	1	1	0	0	0	0	0	0	0	0	0	0	1	0	1	0	0	0	0	0
202307	0017868	411850	PATO BRANCO	41	4	Sul	85501250	12651010000176	1	00000000000000	1	M	MUNICIPAL	04	Unidade SEM atividade de Ensino	05	HOSPITAL GERAL	06	ATENDIMENTO TURNOS MANHÃ/TARDE	3999	Associação Privada	39	62	25	1	1	0	0	1	1	0	0	0	0	0	0	7	0	5	2	0	0	0	0
202307	0017884	411850	PATO BRANCO	41	4	Sul	85505010	08092615000105	1	00000000000000	1	M	MUNICIPAL	04	Unidade SEM atividade de Ensino	05	HOSPITAL GERAL	06	ATENDIMENTO TURNOS MANHÃ/TARDE	3999	Associação Privada	47	28	20	1	1	0	0	0	0	0	0	0	0	0	0	3	0	3	0	0	0	0	0
202307	5833418	411990	PONTA GROSSA	41	4	Sul	84040120	77781706000243	1	00000000000000	0	E	ESTADUAL	04	Unidade SEM atividade de Ensino	05	HOSPITAL GERAL	06	ATENDIMENTO TURNOS MANHÃ/TARDE	2143	Cooperativa	31	37	38	0	1	0	0	0	0	0	0	0	0	0	0	0	0	0	0	2	0	0	2
202307	6542638	411990	PONTA GROSSA	41	4	Sul	84031510	00000000000000	3	80257355000108	1	E	ESTADUAL	01	Unidade Universitária	05	HOSPITAL GERAL	06	ATENDIMENTO TURNOS MANHÃ/TARDE	1112	Autarquia Estadual ou do Distrito Federal	62	60	60	1	0	0	0	0	0	0	0	0	0	0	0	3	0	0	3	0	0	0	0
202307	2825589	412625	SARANDI	41	4	Sul	87113280	05550451000116	1	00000000000000	1	E	ESTADUAL	03	Unidade Auxiliar de Ensino	05	HOSPITAL GERAL	06	ATENDIMENTO TURNOS MANHÃ/TARDE	3999	Associação Privada	62	56	56	1	1	0	0	0	0	0	0	0	0	0	0	4	0	2	2	0	0	0	0		118455	25464	0.695	14.08
202307	2679736	412810	UMUARAMA	41	4	Sul	87503030	06019110000181	1	00000000000000	1	M	MUNICIPAL	04	Unidade SEM atividade de Ensino	05	HOSPITAL GERAL	06	ATENDIMENTO TURNOS MANHÃ/TARDE	3999	Associação Privada	27	50	38	1	1	0	0	0	0	0	0	0	0	0	0	3	0	3	0	0	0	0	0		117095	22300	0.761	9.25
202307	3005011	412810	UMUARAMA	41	4	Sul	87501330	05866492000116	1	00000000000000	1	M	MUNICIPAL	03	Unidade Auxiliar de Ensino	05	HOSPITAL GERAL	06	ATENDIMENTO TURNOS MANHÃ/TARDE	3999	Associação Privada	26	28	32	1	1	0	0	0	0	0	0	0	0	0	0	2	0	2	0	0	0	0	0		117095	22300	0.761	9.25
202307	2568373	412820	UNIAO DA VITORIA	41	4	Sul	84600902	81644718000112	1	00000000000000	1	E	ESTADUAL	04	Unidade SEM atividade de Ensino	05	HOSPITAL GERAL	06	ATENDIMENTO TURNOS MANHÃ/TARDE	3999	Associação Privada	10	32	27	1	1	0	0	0	0	0	0	0	0	0	0	5	0	3	2	0	0	0	0		55033	10759	0.74	14.65
202307	2522101	420240	BLUMENAU	42	4	Sul	89020900	01880344000103	1	00000000000000	1	M	MUNICIPAL	03	Unidade Auxiliar de Ensino	05	HOSPITAL GERAL	06	ATENDIMENTO TURNOS MANHÃ/TARDE	3999	Associação Privada	24	58	30	1	1	0	0	0	0	0	0	0	0	0	0	0	0	0	0	5	0	0	5		361261	61226	0.824	10.28
202307	2558254	420240	BLUMENAU	42	4	Sul	89015200	82654088000120	1	00000000000000	1	M	MUNICIPAL	04	Unidade SEM atividade de Ensino	05	HOSPITAL GERAL	06	ATENDIMENTO TURNOS MANHÃ/TARDE	3069	Fundação Privada	52	73	66	1	1	0	0	0	0	0	0	0	0	0	0	10	0	10	0	0	0	0	0		361261	61226	0.824	10.28
202307	9543856	420290	BRUSQUE	42	4	Sul	88350040	28700530002024	1	00000000000000	1	E	ESTADUAL	04	Unidade SEM atividade de Ensino	05	HOSPITAL GERAL	06	ATENDIMENTO TURNOS MANHÃ/TARDE	3999	Associação Privada	68	2	51	1	1	0	0	0	0	0	0	0	0	0	0	21	0	0	21	0	0	0	0		141385	26849	0.795	6.5
202307	2537397	420420	CHAPECO	42	4	Sul	89802130	85283299000272	1	00000000000000	0	M	MUNICIPAL	04	Unidade SEM atividade de Ensino	05	HOSPITAL GERAL	06	ATENDIMENTO TURNOS MANHÃ/TARDE	2143	Cooperativa	31	31	36	0	1	0	0	0	0	0	0	0	0	0	0	8	0	0	8	0	0	0	0
202307	2537788	420420	CHAPECO	42	4	Sul	89812505	02122913000106	1	00000000000000	1	M	MUNICIPAL	03	Unidade Auxiliar de Ensino	05	HOSPITAL GERAL	06	ATENDIMENTO TURNOS MANHÃ/TARDE	3999	Associação Privada	113	104	43	1	1	0	0	0	0	0	0	0	0	0	0	5	0	5	0	0	0	0	0
202307	2303892	420430	CONCORDIA	42	4	Sul	89700001	83506030000282	3	83506030000100	1	M	MUNICIPAL	03	Unidade Auxiliar de Ensino	05	HOSPITAL GERAL	06	ATENDIMENTO TURNOS MANHÃ/TARDE	3999	Associação Privada	58	85	33	1	1	0	0	0	0	0	0	0	0	0	0	6	0	6	0	0	0	0	0
202307	2594277	420460	CRICIUMA	42	4	Sul	88809020	00000000000000	3	82951245000169	1	E	ESTADUAL	04	Unidade SEM atividade de Ensino	05	HOSPITAL GERAL	06	ATENDIMENTO TURNOS MANHÃ/TARDE	1023	Órgão Público do Poder Executivo Estadual ou do Distrito Federal	11	5	42	1	0	0	0	0	0	0	0	0	0	0	0	10	0	3	7	0	0	0	0
202307	2302101	420480	CURITIBANOS	42	4	Sul	89520000	95991113000102	1	00000000000000	1	E	ESTADUAL	04	Unidade SEM atividade de Ensino	05	HOSPITAL GERAL	06	ATENDIMENTO TURNOS MANHÃ/TARDE	3069	Fundação Privada	26	36	39	1	1	0	0	0	0	0	0	0	0	0	0	3	0	3	0	0	0	0	0
202307	2691868	420540	FLORIANOPOLIS	42	4	Sul	88025301	82951245000916	3	82951245000169	1	E	ESTADUAL	05	Hospital de Ensino	05	HOSPITAL GERAL	06	ATENDIMENTO TURNOS MANHÃ/TARDE	1023	Órgão Público do Poder Executivo Estadual ou do Distrito Federal	12	22	61	1	0	0	0	0	0	0	0	10	0	6	4	30	0	20	10	0	0	0	0
202307	2744937	420820	ITAJAI	42	4	Sul	88301500	08325231000349	1	00000000000000	1	M	MUNICIPAL	03	Unidade Auxiliar de Ensino	07	HOSPITAL ESPECIALIZADO	06	ATENDIMENTO TURNOS MANHÃ/TARDE	3999	Associação Privada	0	0	10	1	1	0	0	0	0	0	0	0	0	0	0	10	0	10	0	0	0	0	0
202307	2306344	420890	JARAGUA DO SUL	42	4	Sul	89255060	39913479000192	1	00000000000000	1	M	MUNICIPAL	04	Unidade SEM atividade de Ensino	05	HOSPITAL GERAL	06	ATENDIMENTO TURNOS MANHÃ/TARDE	3999	Associação Privada	58	23	44	1	1	0	0	0	0	0	0	0	0	0	0	11	0	6	5	0	0	0	0
202307	2521431	420910	JOINVILLE	42	4	Sul	89204060	82602327000360	1	00000000000000	1	M	MUNICIPAL	04	Unidade SEM atividade de Ensino	05	HOSPITAL GERAL	06	ATENDIMENTO TURNOS MANHÃ/TARDE	2143	Cooperativa	37	39	57	1	1	0	0	0	0	0	0	0	0	0	0	0	0	0	0	4	0	0	4
202307	6048692	420910	JOINVILLE	42	4	Sul	89204310	00000000000000	3	82951245000169	1	M	MUNICIPAL	04	Unidade SEM atividade de Ensino	05	HOSPITAL GERAL	06	ATENDIMENTO TURNOS MANHÃ/TARDE	1023	Órgão Público do Poder Executivo Estadual ou do Distrito Federal	35	29	50	1	0	0	0	0	0	0	0	0	0	0	0	30	0	30	0	0	0	0	0
202307	9757090	420910	JOINVILLE	42	4	Sul	89204100	12361267004261	1	00000000000000	0	M	MUNICIPAL	04	Unidade SEM atividade de Ensino	05	HOSPITAL GERAL	06	ATENDIMENTO TURNOS MANHÃ/TARDE	2054	Sociedade Anônima Fechada	14	10	57	0	1	0	0	0	0	0	0	2	0	0	2	0	0	0	0	0	0	0	0
202307	2662914	420930	LAGES	42	4	Sul	88520000	84947167000154	1	00000000000000	1	M	MUNICIPAL	03	Unidade Auxiliar de Ensino	07	HOSPITAL ESPECIALIZADO	06	ATENDIMENTO TURNOS MANHÃ/TARDE	3999	Associação Privada	17	6	21	1	1	0	0	1	0	0	0	0	0	0	0	15	0	7	8	0	0	0	0
202307	2568713	421480	RIO DO SUL	42	4	Sul	89160922	73433427000157	1	00000000000000	1	M	MUNICIPAL	04	Unidade SEM atividade de Ensino	05	HOSPITAL GERAL	06	ATENDIMENTO TURNOS MANHÃ/TARDE	3069	Fundação Privada	61	56	43	1	1	0	0	0	0	0	0	0	0	0	0	2	0	2	0	0	0	0	0
202307	9671145	421660	SAO JOSE	42	4	Sul	88117330	77858611001414	1	00000000000000	1	M	MUNICIPAL	04	Unidade SEM atividade de Ensino	05	HOSPITAL GERAL	06	ATENDIMENTO TURNOS MANHÃ/TARDE	2143	Cooperativa	52	28	29	1	1	0	0	0	0	0	0	0	0	0	0	0	0	0	0	10	0	0	10		270299	45915	0.809	7.96
202307	2672839	421770	SOMBRIO	42	4	Sul	88960000	28700530000242	1	00000000000000	1	E	ESTADUAL	04	Unidade SEM atividade de Ensino	05	HOSPITAL GERAL	04	ATENDIMENTO SOMENTE PELA MANHÃ	3999	Associação Privada	59	55	32	1	1	0	0	0	0	0	0	0	0	0	0	10	0	0	10	0	0	0	0		29991	6245	0.728	5.41
202307	2491710	421870	TUBARAO	42	4	Sul	88701160	60922168005307	1	00000000000000	1	E	ESTADUAL	05	Hospital de Ensino	05	HOSPITAL GERAL	06	ATENDIMENTO TURNOS MANHÃ/TARDE	3999	Associação Privada	101	100	42	1	1	0	0	0	0	0	0	0	0	0	0	0	0	0	0	4	0	3	1		110088	18772	0.796	13.17
202307	3061388	421870	TUBARAO	42	4	Sul	88701970	01595799000179	1	00000000000000	0	M	MUNICIPAL	04	Unidade SEM atividade de Ensino	05	HOSPITAL GERAL	06	ATENDIMENTO TURNOS MANHÃ/TARDE	2054	Sociedade Anônima Fechada	20	54	23	0	1	0	0	0	0	0	0	2	0	0	2	0	0	0	0	0	0	0	0		110088	18772	0.796	13.17
202307	2261987	430160	BAGE	43	4	Sul	96400130	87408845000107	1	00000000000000	1	E	ESTADUAL	04	Unidade SEM atividade de Ensino	05	HOSPITAL GERAL	06	ATENDIMENTO TURNOS MANHÃ/TARDE	3999	Associação Privada	46	73	36	1	1	0	0	0	0	0	0	0	0	0	0	10	0	6	4	0	0	0	0		117938	21832	0.74	18.8
202307	2241021	430210	BENTO GONCALVES	43	4	Sul	95700068	87547444000120	1	00000000000000	1	M	MUNICIPAL	04	Unidade SEM atividade de Ensino	05	HOSPITAL GERAL	06	ATENDIMENTO TURNOS MANHÃ/TARDE	3999	Associação Privada	64	105	50	1	1	0	0	0	0	0	0	0	0	0	0	10	0	7	3	0	0	0	0		123151	20653	0.778	11.02
202307	2266474	430300	CACHOEIRA DO SUL	43	4	Sul	96508000	87768735000148	1	00000000000000	1	M	MUNICIPAL	04	Unidade SEM atividade de Ensino	05	HOSPITAL GERAL	06	ATENDIMENTO TURNOS MANHÃ/TARDE	3999	Associação Privada	51	78	30	1	1	0	0	0	0	0	0	0	0	0	0	0	0	0	0	0	0	0	0
202307	3508528	430460	CANOAS	43	4	Sul	92425900	00000000000000	3	88577416000118	1	M	MUNICIPAL	05	Hospital de Ensino	05	HOSPITAL GERAL	06	ATENDIMENTO TURNOS MANHÃ/TARDE	1244	Município	124	191	105	1	1	0	0	0	0	0	0	0	0	0	0	0	0	0	0	10	0	10	0
202307	2223538	430510	CAXIAS DO SUL	43	4	Sul	95070561	88648761001843	1	00000000000000	1	M	MUNICIPAL	05	Hospital de Ensino	05	HOSPITAL GERAL	06	ATENDIMENTO TURNOS MANHÃ/TARDE	3069	Fundação Privada	29	94	54	1	0	0	0	0	0	0	0	0	0	0	0	9	0	9	0	0	0	0	0
202307	2223570	430510	CAXIAS DO SUL	43	4	Sul	95040000	88645403001372	1	00000000000000	1	M	MUNICIPAL	04	Unidade SEM atividade de Ensino	05	HOSPITAL GERAL	06	ATENDIMENTO TURNOS MANHÃ/TARDE	3999	Associação Privada	28	28	26	1	1	0	0	0	0	0	0	6	0	0	6	0	0	0	0	0	0	0	0
202307	9728317	430510	CAXIAS DO SUL	43	4	Sul	95013000	87827689003983	1	00000000000000	0	M	MUNICIPAL	04	Unidade SEM atividade de Ensino	07	HOSPITAL ESPECIALIZADO	06	ATENDIMENTO TURNOS MANHÃ/TARDE	2143	Cooperativa	0	0	24	0	1	0	0	0	0	0	0	0	0	0	0	0	0	0	0	9	0	0	9
202307	2249472	430700	ERECHIM	43	4	Sul	99700372	89428718000197	1	00000000000000	1	E	ESTADUAL	04	Unidade SEM atividade de Ensino	05	HOSPITAL GERAL	06	ATENDIMENTO TURNOS MANHÃ/TARDE	3999	Associação Privada	17	35	14	1	1	0	0	0	0	0	0	0	0	0	0	3	0	0	3	0	0	0	0
202307	2707918	430700	ERECHIM	43	4	Sul	99700048	89421259000110	1	00000000000000	1	D	DUPLA	03	Unidade Auxiliar de Ensino	05	HOSPITAL GERAL	06	ATENDIMENTO TURNOS MANHÃ/TARDE	1279	Fundação Pública de Direito Privado Municipal	56	56	37	1	0	0	0	0	0	0	0	0	0	0	0	7	0	7	0	0	0	0	0
202307	2261057	431020	IJUI	43	4	Sul	98700000	90730508000138	1	00000000000000	1	E	ESTADUAL	04	Unidade SEM atividade de Ensino	05	HOSPITAL GERAL	06	ATENDIMENTO TURNOS MANHÃ/TARDE	3999	Associação Privada	109	39	34	1	1	0	0	0	0	0	0	0	0	0	0	4	0	4	0	0	0	0	0
202307	2252287	431140	LAJEADO	43	4	Sul	95900010	91162511000165	1	00000000000000	1	M	MUNICIPAL	04	Unidade SEM atividade de Ensino	05	HOSPITAL GERAL	06	ATENDIMENTO TURNOS MANHÃ/TARDE	3999	Associação Privada	37	73	52	1	1	0	0	0	0	0	0	0	0	0	0	10	0	8	2	0	0	0	0
202307	2232057	431340	NOVO HAMBURGO	43	4	Sul	93510223	91681361000368	3	91681361000104	1	M	MUNICIPAL	04	Unidade SEM atividade de Ensino	05	HOSPITAL GERAL	06	ATENDIMENTO TURNOS MANHÃ/TARDE	3999	Associação Privada	24	36	36	1	1	0	0	0	0	0	0	0	0	0	0	6	0	2	4	0	0	0	0
202307	2246988	431410	PASSO FUNDO	43	4	Sul	99010080	92021062000106	1	00000000000000	1	E	ESTADUAL	05	Hospital de Ensino	05	HOSPITAL GERAL	06	ATENDIMENTO TURNOS MANHÃ/TARDE	3999	Associação Privada	187	167	112	1	1	0	0	0	0	0	0	0	0	0	0	13	0	12	1	0	0	0	0
202307	2253046	431440	PELOTAS	43	4	Sul	96020220	92238914000294	1	00000000000000	1	M	MUNICIPAL	05	Hospital de Ensino	05	HOSPITAL GERAL	06	ATENDIMENTO TURNOS MANHÃ/TARDE	3999	Associação Privada	52	80	65	1	0	0	0	0	0	0	0	0	0	0	0	10	0	8	2	0	0	0	0
202307	2237253	431490	PORTO ALEGRE	43	4	Sul	90020090	92815000000168	1	00000000000000	1	M	MUNICIPAL	05	Hospital de Ensino	05	HOSPITAL GERAL	06	ATENDIMENTO TURNOS MANHÃ/TARDE	3069	Fundação Privada	317	313	173	1	1	0	0	0	0	0	0	0	0	0	0	0	0	0	0	40	0	24	16
202307	2237571	431490	PORTO ALEGRE	43	4	Sul	91350200	92787118000120	1	00000000000000	1	M	MUNICIPAL	05	Hospital de Ensino	05	HOSPITAL GERAL	06	ATENDIMENTO TURNOS MANHÃ/TARDE	2011	Empresa Pública	192	369	214	1	0	0	0	1	0	0	0	0	0	0	0	19	0	19	0	0	0	0	0
202307	2237601	431490	PORTO ALEGRE	43	4	Sul	90035903	87020517000120	1	00000000000000	1	M	MUNICIPAL	05	Hospital de Ensino	05	HOSPITAL GERAL	06	ATENDIMENTO TURNOS MANHÃ/TARDE	2011	Empresa Pública	217	306	161	1	1	0	0	0	0	0	0	0	0	0	0	0	0	0	0	13	0	13	0
202307	2237822	431490	PORTO ALEGRE	43	4	Sul	90035076	00000000000000	3	92963560000160	1	M	MUNICIPAL	03	Unidade Auxiliar de Ensino	05	HOSPITAL GERAL	06	ATENDIMENTO TURNOS MANHÃ/TARDE	1244	Município	9	1	55	1	0	0	0	0	0	0	0	0	0	0	0	10	0	10	0	0	0	0	0
202307	2237849	431490	PORTO ALEGRE	43	4	Sul	90620001	92898550000198	1	00000000000000	1	M	MUNICIPAL	05	Hospital de Ensino	07	HOSPITAL ESPECIALIZADO	06	ATENDIMENTO TURNOS MANHÃ/TARDE	3069	Fundação Privada	158	102	65	1	1	0	0	0	0	0	0	0	0	0	0	0	0	0	0	14	0	9	5
202307	2778718	431490	PORTO ALEGRE	43	4	Sul	90040194	00000000000000	3	92963560000160	1	M	MUNICIPAL	03	Unidade Auxiliar de Ensino	21	PRONTO SOCORRO ESPECIALIZADO	06	ATENDIMENTO TURNOS MANHÃ/TARDE	1244	Município	65	20	31	1	0	0	0	0	0	0	0	0	0	0	0	0	0	0	0	8	0	8	0
202307	3006522	431490	PORTO ALEGRE	43	4	Sul	90035001	92685833000151	1	00000000000000	1	M	MUNICIPAL	04	Unidade SEM atividade de Ensino	05	HOSPITAL GERAL	06	ATENDIMENTO TURNOS MANHÃ/TARDE	3999	Associação Privada	161	133	113	1	1	0	0	0	0	0	0	0	0	0	0	0	0	0	0	10	0	1	9
202307	2707675	431560	RIO GRANDE	43	4	Sul	96200190	15126437003088	1	00000000000000	1	E	ESTADUAL	01	Unidade Universitária	05	HOSPITAL GERAL	06	ATENDIMENTO TURNOS MANHÃ/TARDE	2011	Empresa Pública	43	58	38	1	0	0	0	0	0	0	0	0	0	0	0	10	0	10	0	0	0	0	0
202307	2254964	431680	SANTA CRUZ DO SUL	43	4	Sul	96810072	95438412001277	3	95438412000114	1	M	MUNICIPAL	05	Hospital de Ensino	05	HOSPITAL GERAL	06	ATENDIMENTO TURNOS MANHÃ/TARDE	3999	Associação Privada	36	60	47	1	1	0	0	0	0	0	0	0	0	0	0	4	0	4	0	0	0	0	0		133230	22027	0.773	10.99
202307	2244276	431690	SANTA MARIA	43	4	Sul	97015513	95610887000146	1	00000000000000	0	E	ESTADUAL	04	Unidade SEM atividade de Ensino	05	HOSPITAL GERAL	06	ATENDIMENTO TURNOS MANHÃ/TARDE	3999	Associação Privada	140	165	59	0	1	0	0	0	0	0	0	0	0	0	0	9	0	0	9	0	0	0	0		271735	45320	0.784	10.36
202307	2244306	431690	SANTA MARIA	43	4	Sul	97105900	95591764001420	1	00000000000000	1	E	ESTADUAL	05	Hospital de Ensino	05	HOSPITAL GERAL	06	ATENDIMENTO TURNOS MANHÃ/TARDE	1104	Autarquia Federal	75	163	55	1	0	0	0	1	0	0	0	0	0	0	0	10	0	10	0	0	0	0	0		271735	45320	0.784	10.36
202307	2254611	431720	SANTA ROSA	43	4	Sul	98780803	95815668000101	1	00000000000000	1	M	MUNICIPAL	04	Unidade SEM atividade de Ensino	05	HOSPITAL GERAL	06	ATENDIMENTO TURNOS MANHÃ/TARDE	3999	Associação Privada	36	39	30	1	1	0	0	0	0	0	0	0	0	0	0	10	0	10	0	0	0	0	0		76963	13805	0.769	11.17
202307	0009709	500270	CAMPO GRANDE	50	5	C.Oeste	79080190	15126437001891	1	00000000000000	1	M	MUNICIPAL	05	Hospital de Ensino	05	HOSPITAL GERAL	06	ATENDIMENTO TURNOS MANHÃ/TARDE	2011	Empresa Pública	60	47	43	1	0	0	0	1	0	0	0	0	0	0	0	5	0	5	0	0	0	0	0
202307	0009717	500270	CAMPO GRANDE	50	5	C.Oeste	79002250	03276524000106	1	00000000000000	1	M	MUNICIPAL	05	Hospital de Ensino	05	HOSPITAL GERAL	06	ATENDIMENTO TURNOS MANHÃ/TARDE	3999	Associação Privada	260	258	139	1	1	0	0	1	0	0	0	0	0	0	0	0	0	0	0	14	0	10	4
202307	0009725	500270	CAMPO GRANDE	50	5	C.Oeste	79084180	00000000000000	3	04228734000183	1	M	MUNICIPAL	05	Hospital de Ensino	05	HOSPITAL GERAL	06	ATENDIMENTO TURNOS MANHÃ/TARDE	1147	Fundação Pública de Direito Público Estadual ou do Distrito Federal	56	134	100	1	0	0	0	0	0	0	0	0	0	0	0	8	0	8	0	0	0	0	0
202307	9081496	500270	CAMPO GRANDE	50	5	C.Oeste	79002230	04311093001440	1	00000000000000	1	M	MUNICIPAL	04	Unidade SEM atividade de Ensino	05	HOSPITAL GERAL	06	ATENDIMENTO TURNOS MANHÃ/TARDE	3999	Associação Privada	27	39	35	1	1	0	0	0	0	0	0	0	0	0	0	10	0	0	10	0	0	0	0
202307	2710935	500370	DOURADOS	50	5	C.Oeste	79804000	15126437000909	1	00000000000000	1	M	MUNICIPAL	01	Unidade Universitária	05	HOSPITAL GERAL	06	ATENDIMENTO TURNOS MANHÃ/TARDE	2011	Empresa Pública	21	43	49	1	0	0	0	0	0	0	0	0	0	0	0	10	0	10	0	0	0	0	0
202307	2945622	500830	TRES LAGOAS	50	5	C.Oeste	79648000	00000000000000	3	02955271000126	1	E	ESTADUAL	04	Unidade SEM atividade de Ensino	05	HOSPITAL GERAL	06	ATENDIMENTO TURNOS MANHÃ/TARDE	1023	Órgão Público do Poder Executivo Estadual ou do Distrito Federal	28	15	20	1	0	0	0	1	0	0	0	0	0	0	0	10	0	10	0	0	0	0	0		132152	28490	0.744	12.66
202307	2534460	510250	CACERES	51	5	C.Oeste	78210514	00000000000000	3	03507415000225	1	E	ESTADUAL	04	Unidade SEM atividade de Ensino	05	HOSPITAL GERAL	06	ATENDIMENTO TURNOS MANHÃ/TARDE	1236	Estado ou Distrito Federal	58	34	31	1	0	0	0	0	0	0	0	0	0	0	0	10	0	0	10	0	0	0	0
202307	2392410	510320	COLIDER	51	5	C.Oeste	78500000	00000000000000	3	03507415000225	1	E	ESTADUAL	04	Unidade SEM atividade de Ensino	05	HOSPITAL GERAL	06	ATENDIMENTO TURNOS MANHÃ/TARDE	1236	Estado ou Distrito Federal	20	23	21	1	0	0	0	0	0	0	0	0	0	0	0	2	0	0	2	0	0	0	0
202307	0942898	510340	CUIABA	51	5	C.Oeste	78015325	18146705000268	1	00000000000000	0	M	MUNICIPAL	04	Unidade SEM atividade de Ensino	36	CLINICA/CENTRO DE ESPECIALIDADE	04	ATENDIMENTO SOMENTE PELA MANHÃ	2062	Sociedade Empresária Limitada	0	0	20	0	1	0	0	0	0	0	0	0	0	0	0	10	0	0	10	0	0	0	0
202307	2494523	510340	CUIABA	51	5	C.Oeste	78008100	14920631000133	1	00000000000000	1	M	MUNICIPAL	04	Unidade SEM atividade de Ensino	07	HOSPITAL ESPECIALIZADO	06	ATENDIMENTO TURNOS MANHÃ/TARDE	2062	Sociedade Empresária Limitada	25	0	33	1	1	0	0	0	0	0	0	3	0	0	3	2	0	2	0	0	0	0	0
202307	2495015	510340	CUIABA	51	5	C.Oeste	78010100	00000000000000	3	15084338000146	1	M	MUNICIPAL	04	Unidade SEM atividade de Ensino	05	HOSPITAL GERAL	06	ATENDIMENTO TURNOS MANHÃ/TARDE	1031	Órgão Público do Poder Executivo Municipal	63	62	62	1	0	0	0	1	0	0	0	0	0	0	0	15	0	5	10	0	0	0	0
202307	2534444	510340	CUIABA	51	5	C.Oeste	78055000	24672792000109	1	00000000000000	1	M	MUNICIPAL	03	Unidade Auxiliar de Ensino	07	HOSPITAL ESPECIALIZADO	06	ATENDIMENTO TURNOS MANHÃ/TARDE	3999	Associação Privada	31	20	28	1	1	0	0	0	0	0	0	0	0	0	0	10	0	8	2	0	0	0	0
202307	2604388	510340	CUIABA	51	5	C.Oeste	78040783	70524145000177	1	00000000000000	1	D	DUPLA	04	Unidade SEM atividade de Ensino	05	HOSPITAL GERAL	06	ATENDIMENTO TURNOS MANHÃ/TARDE	2054	Sociedade Anônima Fechada	50	54	42	1	1	0	0	0	0	0	0	0	0	0	0	0	0	0	0	8	0	0	8
202307	9209352	510340	CUIABA	51	5	C.Oeste	78048178	00000000000000	3	15084338000146	1	M	MUNICIPAL	04	Unidade SEM atividade de Ensino	05	HOSPITAL GERAL	06	ATENDIMENTO TURNOS MANHÃ/TARDE	1031	Órgão Público do Poder Executivo Municipal	135	41	75	1	0	0	0	0	0	0	0	0	0	0	0	10	0	10	0	0	0	0	0
202307	9619496	510340	CUIABA	51	5	C.Oeste	78020300	02910069000269	1	00000000000000	0	M	MUNICIPAL	04	Unidade SEM atividade de Ensino	05	HOSPITAL GERAL	06	ATENDIMENTO TURNOS MANHÃ/TARDE	2062	Sociedade Empresária Limitada	0	0	10	0	1	0	0	0	0	0	0	0	0	0	0	7	0	0	7	0	0	0	0
202307	9841903	510340	CUIABA	51	5	C.Oeste	78010100	00000000000000	3	03507415000225	1	E	ESTADUAL	04	Unidade SEM atividade de Ensino	05	HOSPITAL GERAL	06	ATENDIMENTO TURNOS MANHÃ/TARDE	1236	Estado ou Distrito Federal	46	35	60	1	0	0	0	1	0	0	0	0	0	0	0	10	0	0	10	0	0	0	0
202307	0901725	510622	NOVA MUTUM	51	5	C.Oeste	78450000	40182607000154	1	00000000000000	1	D	DUPLA	04	Unidade SEM atividade de Ensino	05	HOSPITAL GERAL	06	ATENDIMENTO TURNOS MANHÃ/TARDE	3999	Associação Privada	49	56	60	1	1	0	0	1	1	0	0	0	0	0	0	11	0	0	11	0	0	0	0
202307	2397463	510704	PRIMAVERA DO LESTE	51	5	C.Oeste	78850000	20424706000198	1	00000000000000	1	M	MUNICIPAL	04	Unidade SEM atividade de Ensino	05	HOSPITAL GERAL	06	ATENDIMENTO TURNOS MANHÃ/TARDE	2062	Sociedade Empresária Limitada	22	12	46	1	1	0	0	0	0	0	0	0	0	0	0	10	0	0	10	0	0	0	0
202307	2396866	510760	RONDONOPOLIS	51	5	C.Oeste	78700120	03099157000104	1	00000000000000	1	M	MUNICIPAL	04	Unidade SEM atividade de Ensino	05	HOSPITAL GERAL	06	ATENDIMENTO TURNOS MANHÃ/TARDE	3999	Associação Privada	61	61	84	1	1	0	0	0	0	0	0	0	0	0	0	20	0	8	12	0	0	0	0
202307	9867635	510760	RONDONOPOLIS	51	5	C.Oeste	78700970	24676884000914	1	00000000000000	0	M	MUNICIPAL	04	Unidade SEM atividade de Ensino	05	HOSPITAL GERAL	05	ATENDIMENTO SOMENTE À TARDE	2143	Cooperativa	54	13	26	0	0	0	0	0	0	0	0	0	0	0	0	4	0	0	4	0	0	0	0
202307	7901127	510792	SORRISO	51	5	C.Oeste	78891139	11198350000120	1	00000000000000	1	M	MUNICIPAL	04	Unidade SEM atividade de Ensino	05	HOSPITAL GERAL	05	ATENDIMENTO SOMENTE À TARDE	2054	Sociedade Anônima Fechada	17	0	20	1	1	0	0	0	0	0	0	1	0	0	1	0	0	0	0	0	0	0	0		110635	27293	0.744	11.48
202307	2472414	510795	TANGARA DA SERRA	51	5	C.Oeste	78300001	03903577000100	1	00000000000000	1	M	MUNICIPAL	04	Unidade SEM atividade de Ensino	05	HOSPITAL GERAL	06	ATENDIMENTO TURNOS MANHÃ/TARDE	2062	Sociedade Empresária Limitada	39	22	37	1	1	0	0	0	0	0	0	0	0	0	0	10	0	0	10	0	0	0	0		106434	23164	0.729	17.93
202307	3171353	510795	TANGARA DA SERRA	51	5	C.Oeste	99999999	05355305000130	1	00000000000000	1	M	MUNICIPAL	04	Unidade SEM atividade de Ensino	05	HOSPITAL GERAL	06	ATENDIMENTO TURNOS MANHÃ/TARDE	2062	Sociedade Empresária Limitada	5	4	27	1	1	0	0	0	0	0	0	4	0	0	4	0	0	0	0	0	0	0	0		106434	23164	0.729	17.93
202307	2391635	510840	VARZEA GRANDE	51	5	C.Oeste	78135626	00000000000000	3	03507548000110	1	M	MUNICIPAL	04	Unidade SEM atividade de Ensino	05	HOSPITAL GERAL	06	ATENDIMENTO TURNOS MANHÃ/TARDE	1244	Município	26	97	34	1	0	0	0	0	0	0	0	0	0	0	0	3	0	3	0	0	0	0	0		300078	68816	0.734	15.55
202307	2361787	520110	ANAPOLIS	52	5	C.Oeste	75110730	01038751000160	1	00000000000000	1	M	MUNICIPAL	04	Unidade SEM atividade de Ensino	05	HOSPITAL GERAL	06	ATENDIMENTO TURNOS MANHÃ/TARDE	3069	Fundação Privada	33	24	57	1	1	0	0	0	0	0	0	0	0	0	0	10	0	10	0	0	0	0	0		398869	80182	0.737	15.03
202307	2442108	520110	ANAPOLIS	52	5	C.Oeste	75020310	36975290000136	1	00000000000000	1	M	MUNICIPAL	04	Unidade SEM atividade de Ensino	05	HOSPITAL GERAL	06	ATENDIMENTO TURNOS MANHÃ/TARDE	3069	Fundação Privada	65	103	42	1	1	0	0	0	0	0	0	0	0	0	0	8	0	6	2	0	0	0	0		398869	80182	0.737	15.03
202307	9160124	520110	ANAPOLIS	52	5	C.Oeste	75083440	18034143000180	1	00000000000000	0	M	MUNICIPAL	04	Unidade SEM atividade de Ensino	05	HOSPITAL GERAL	06	ATENDIMENTO TURNOS MANHÃ/TARDE	2062	Sociedade Empresária Limitada	13	114	30	0	1	0	0	0	0	0	0	5	0	0	5	0	0	0	0	0	0	0	0		398869	80182	0.737	15.03
202307	2589737	520140	APARECIDA DE GOIANIA	52	5	C.Oeste	74932250	24786576000194	1	00000000000000	1	M	MUNICIPAL	04	Unidade SEM atividade de Ensino	05	HOSPITAL GERAL	06	ATENDIMENTO TURNOS MANHÃ/TARDE	2062	Sociedade Empresária Limitada	18	80	36	1	1	0	0	0	0	0	0	0	0	0	0	8	0	8	0	0	0	0	0		527796	110156	0.718	15.4
202307	9680977	520140	APARECIDA DE GOIANIA	52	5	C.Oeste	74936600	00000000000000	3	37942539000170	1	M	MUNICIPAL	04	Unidade SEM atividade de Ensino	05	HOSPITAL GERAL	06	ATENDIMENTO TURNOS MANHÃ/TARDE	1031	Órgão Público do Poder Executivo Municipal	62	93	50	1	0	0	0	0	0	0	0	0	0	0	0	10	0	10	0	0	0	0	0		527796	110156	0.718	15.4
202307	0965324	520870	GOIANIA	52	5	C.Oeste	74860210	00000000000000	3	02529964000157	1	E	ESTADUAL	04	Unidade SEM atividade de Ensino	07	HOSPITAL ESPECIALIZADO	06	ATENDIMENTO TURNOS MANHÃ/TARDE	1023	Órgão Público do Poder Executivo Estadual ou do Distrito Federal	0	0	30	1	0	0	0	0	0	0	0	0	0	0	0	30	0	18	12	0	0	0	0
202307	2337851	520870	GOIANIA	52	5	C.Oeste	74520100	01564939000141	1	00000000000000	1	M	MUNICIPAL	04	Unidade SEM atividade de Ensino	07	HOSPITAL ESPECIALIZADO	06	ATENDIMENTO TURNOS MANHÃ/TARDE	2062	Sociedade Empresária Limitada	0	0	28	1	1	0	0	0	0	0	0	8	0	8	0	10	0	3	7	0	0	0	0
202307	2338130	520870	GOIANIA	52	5	C.Oeste	74075100	01545649000150	1	00000000000000	1	M	MUNICIPAL	04	Unidade SEM atividade de Ensino	07	HOSPITAL ESPECIALIZADO	06	ATENDIMENTO TURNOS MANHÃ/TARDE	2062	Sociedade Empresária Limitada	5	4	13	0	1	0	0	0	0	0	0	7	0	0	7	0	0	0	0	0	0	0	0
202307	2339196	520870	GOIANIA	52	5	C.Oeste	74520110	00000000000000	3	02529964000157	1	E	ESTADUAL	03	Unidade Auxiliar de Ensino	05	HOSPITAL GERAL	06	ATENDIMENTO TURNOS MANHÃ/TARDE	1023	Órgão Público do Poder Executivo Estadual ou do Distrito Federal	16	3	58	1	0	0	0	0	0	0	0	0	0	0	0	0	0	0	0	0	0	0	0
202307	2339722	520870	GOIANIA	52	5	C.Oeste	74083330	01407360000175	1	00000000000000	1	M	MUNICIPAL	04	Unidade SEM atividade de Ensino	07	HOSPITAL ESPECIALIZADO	06	ATENDIMENTO TURNOS MANHÃ/TARDE	2062	Sociedade Empresária Limitada	20	65	36	1	1	0	0	0	0	0	0	0	0	0	0	16	0	6	10	0	0	0	0
202307	2506661	520870	GOIANIA	52	5	C.Oeste	74853400	00000000000000	3	02529964000157	1	E	ESTADUAL	03	Unidade Auxiliar de Ensino	05	HOSPITAL GERAL	06	ATENDIMENTO TURNOS MANHÃ/TARDE	1023	Órgão Público do Poder Executivo Estadual ou do Distrito Federal	7	43	24	1	0	0	0	0	0	0	0	0	0	0	0	4	0	4	0	0	0	0	0
202307	2519054	520870	GOIANIA	52	5	C.Oeste	74840300	01617489000108	1	00000000000000	1	M	MUNICIPAL	04	Unidade SEM atividade de Ensino	07	HOSPITAL ESPECIALIZADO	06	ATENDIMENTO TURNOS MANHÃ/TARDE	2062	Sociedade Empresária Limitada	0	0	19	1	1	0	0	0	0	0	0	0	0	0	0	7	0	4	3	0	0	0	0
202307	7743068	520870	GOIANIA	52	5	C.Oeste	74463350	00000000000000	3	02529964000157	1	E	ESTADUAL	03	Unidade Auxiliar de Ensino	05	HOSPITAL GERAL	06	ATENDIMENTO TURNOS MANHÃ/TARDE	1023	Órgão Público do Poder Executivo Estadual ou do Distrito Federal	270	75	96	1	0	0	0	0	0	0	0	0	0	0	0	30	0	30	0	0	0	0	0
202307	7975023	520870	GOIANIA	52	5	C.Oeste	74175150	12361267021000	1	00000000000000	0	M	MUNICIPAL	04	Unidade SEM atividade de Ensino	07	HOSPITAL ESPECIALIZADO	04	ATENDIMENTO SOMENTE PELA MANHÃ	2054	Sociedade Anônima Fechada	7	0	16	0	1	0	0	0	0	0	0	0	0	0	0	6	0	0	6	0	0	0	0
202307	2589265	521150	ITUMBIARA	52	5	C.Oeste	75513540	00000000000000	3	02529964000157	1	E	ESTADUAL	04	Unidade SEM atividade de Ensino	05	HOSPITAL GERAL	06	ATENDIMENTO TURNOS MANHÃ/TARDE	1023	Órgão Público do Poder Executivo Estadual ou do Distrito Federal	64	97	43	1	0	0	0	0	0	0	0	0	0	0	0	10	0	0	10	0	0	0	0
202307	4261682	521880	RIO VERDE	52	5	C.Oeste	75910540	00000000000000	3	02056729000105	1	M	MUNICIPAL	03	Unidade Auxiliar de Ensino	07	HOSPITAL ESPECIALIZADO	06	ATENDIMENTO TURNOS MANHÃ/TARDE	1244	Município	0	0	32	1	0	0	0	1	0	0	0	10	0	0	10	0	0	0	0	0	0	0	0
202307	0547484	522160	URUACU	52	5	C.Oeste	76400000	00000000000000	3	02529964000157	1	E	ESTADUAL	04	Unidade SEM atividade de Ensino	05	HOSPITAL GERAL	06	ATENDIMENTO TURNOS MANHÃ/TARDE	1023	Órgão Público do Poder Executivo Estadual ou do Distrito Federal	60	101	52	1	0	0	0	0	0	0	0	0	0	0	0	10	0	10	0	0	0	0	0		42546	8463	0.737	20.72
202307	0932027	522160	URUACU	52	5	C.Oeste	76400000	37348269000173	1	00000000000000	1	M	MUNICIPAL	04	Unidade SEM atividade de Ensino	05	HOSPITAL GERAL	06	ATENDIMENTO TURNOS MANHÃ/TARDE	2062	Sociedade Empresária Limitada	28	12	8	1	1	0	0	0	0	0	0	1	0	0	1	0	0	0	0	0	0	0	0		42546	8463	0.737	20.72
202307	0010456	530010	BRASILIA	53	5	C.Oeste	70335900	28481233000172	1	00000000000000	1	E	ESTADUAL	05	Hospital de Ensino	05	HOSPITAL GERAL	06	ATENDIMENTO TURNOS MANHÃ/TARDE	3077	Serviço Social Autônomo	372	184	78	1	0	0	0	0	0	0	0	0	0	0	0	6	0	6	0	3	0	3	0		2817381	534233	0.824	10.08
202307	0010499	530010	BRASILIA	53	5	C.Oeste	72120970	00394700000965	3	00394700000108	1	E	ESTADUAL	03	Unidade Auxiliar de Ensino	05	HOSPITAL GERAL	06	ATENDIMENTO TURNOS MANHÃ/TARDE	1023	Órgão Público do Poder Executivo Estadual ou do Distrito Federal	133	128	55	1	0	0	0	0	0	0	0	0	0	0	0	5	0	2	3	0	0	0	0		2817381	534233	0.824	10.08
202307	0010537	530010	BRASILIA	53	5	C.Oeste	70203900	00394700000884	3	00394700000108	1	E	ESTADUAL	05	Hospital de Ensino	05	HOSPITAL GERAL	06	ATENDIMENTO TURNOS MANHÃ/TARDE	1023	Órgão Público do Poder Executivo Estadual ou do Distrito Federal	28	12	87	1	0	0	0	1	0	0	0	0	0	0	0	16	0	16	0	0	0	0	0		2817381	534233	0.824	10.08
202307	0049867	530010	BRASILIA	53	5	C.Oeste	71927360	60884855002440	1	00000000000000	1	E	ESTADUAL	04	Unidade SEM atividade de Ensino	05	HOSPITAL GERAL	06	ATENDIMENTO TURNOS MANHÃ/TARDE	2054	Sociedade Anônima Fechada	62	42	154	1	1	0	0	0	0	0	0	7	0	0	7	10	0	0	10	0	0	0	0		2817381	534233	0.824	10.08
202307	2649497	530010	BRASILIA	53	5	C.Oeste	72025110	00610980000144	1	00000000000000	1	E	ESTADUAL	04	Unidade SEM atividade de Ensino	05	HOSPITAL GERAL	06	ATENDIMENTO TURNOS MANHÃ/TARDE	2062	Sociedade Empresária Limitada	34	56	81	1	1	0	0	0	0	0	0	0	0	0	0	5	0	5	0	0	0	0	0		2817381	534233	0.824	10.08
202307	2815966	530010	BRASILIA	53	5	C.Oeste	70390700	00025841000153	1	00000000000000	1	E	ESTADUAL	04	Unidade SEM atividade de Ensino	05	HOSPITAL GERAL	06	ATENDIMENTO TURNOS MANHÃ/TARDE	2054	Sociedade Anônima Fechada	40	108	145	1	1	0	0	0	0	0	0	0	0	0	0	0	0	0	0	11	0	0	11		2817381	534233	0.824	10.08
202307	3005402	530010	BRASILIA	53	5	C.Oeste	70390903	06047087004126	1	00000000000000	0	E	ESTADUAL	04	Unidade SEM atividade de Ensino	05	HOSPITAL GERAL	06	ATENDIMENTO TURNOS MANHÃ/TARDE	2046	Sociedade Anônima Aberta	10	37	110	0	1	0	0	0	0	0	0	6	0	0	6	0	0	0	0	0	0	0	0		2817381	534233	0.824	10.08
202307	3018520	530010	BRASILIA	53	5	C.Oeste	72220280	72576143000157	1	00000000000000	1	E	ESTADUAL	04	Unidade SEM atividade de Ensino	05	HOSPITAL GERAL	06	ATENDIMENTO TURNOS MANHÃ/TARDE	2054	Sociedade Anônima Fechada	52	53	39	1	1	0	0	0	0	0	0	0	0	0	0	4	0	0	4	0	0	0	0		2817381	534233	0.824	10.08
202307	3019608	530010	BRASILIA	53	5	C.Oeste	70770560	06047087004550	1	00000000000000	0	E	ESTADUAL	04	Unidade SEM atividade de Ensino	05	HOSPITAL GERAL	06	ATENDIMENTO TURNOS MANHÃ/TARDE	2046	Sociedade Anônima Aberta	0	63	75	0	1	0	0	0	0	0	0	2	0	0	2	0	0	0	0	0	0	0	0		2817381	534233	0.824	10.08
202307	3030121	530010	BRASILIA	53	5	C.Oeste	72115700	02560878000107	1	00000000000000	1	E	ESTADUAL	04	Unidade SEM atividade de Ensino	05	HOSPITAL GERAL	06	ATENDIMENTO TURNOS MANHÃ/TARDE	2046	Sociedade Anônima Aberta	22	64	95	1	1	0	0	0	0	0	0	0	0	0	0	0	0	0	0	10	0	0	10		2817381	534233	0.824	10.08
202307	3048551	530010	BRASILIA	53	5	C.Oeste	71635550	60884855002289	1	00000000000000	0	E	ESTADUAL	04	Unidade SEM atividade de Ensino	05	HOSPITAL GERAL	06	ATENDIMENTO TURNOS MANHÃ/TARDE	2054	Sociedade Anônima Fechada	58	44	260	0	1	0	0	0	0	0	0	80	0	0	80	0	0	0	0	0	0	0	0		2817381	534233	0.824	10.08
202307	3276678	530010	BRASILIA	53	5	C.Oeste	70673900	92898550000600	1	00000000000000	1	E	ESTADUAL	03	Unidade Auxiliar de Ensino	07	HOSPITAL ESPECIALIZADO	06	ATENDIMENTO TURNOS MANHÃ/TARDE	3069	Fundação Privada	54	15	49	1	1	0	0	0	0	0	0	0	0	0	0	6	0	6	0	8	0	8	0		2817381	534233	0.824	10.08
202307	6876617	530010	BRASILIA	53	5	C.Oeste	70684831	00394700002828	1	00000000000000	1	E	ESTADUAL	03	Unidade Auxiliar de Ensino	07	HOSPITAL ESPECIALIZADO	06	ATENDIMENTO TURNOS MANHÃ/TARDE	1023	Órgão Público do Poder Executivo Estadual ou do Distrito Federal	0	0	38	1	0	0	0	0	0	0	0	0	0	0	0	38	0	38	0	0	0	0	0		2817381	534233	0.824	10.08
202307	7981457	530010	BRASILIA	53	5	C.Oeste	70680400	60884855001983	1	00000000000000	0	E	ESTADUAL	04	Unidade SEM atividade de Ensino	07	HOSPITAL ESPECIALIZADO	06	ATENDIMENTO TURNOS MANHÃ/TARDE	2054	Sociedade Anônima Fechada	2	2	135	0	1	0	0	0	0	0	0	35	0	0	35	0	0	0	0	0	0	0	0		2817381	534233	0.824	10.08
